# Supplementary material for: 2,2′-({4-[(4-Nitro­phen­yl)diazen­yl]phen­yl}imino)­diethanol
Source: Acta Crystallogr Sect E Struct Rep Online. 2012 Dec 5;69(Pt 1):o22. doi: 10.1107/S1600536812049239 (PMC3588337; doi:10.1107/S1600536812049239)
Supplement: Supplementary file 1 [file e-69-00o22-sup1.cif]

##############################################################################
#                                                                            #
# This CIF contains the data in a paper accepted for publication in          #
# Acta Crystallographica Section E. It conforms to the requirements of       #
# Notes for Authors for Acta Crystallographica Section E, and has been       #
# peer reviewed under the auspices of the IUCr Commission on Journals.       #
#                                                                            #
# Full details of the Crystallographic Information File format               #
# are given in the paper "The Crystallographic Information File (CIF):       #
# a New Standard Archive File for Crystallography" by S. R. Hall, F. H.      #
# Allen and I. D. Brown [Acta Cryst. (1991), A47, 655-685].                  #
#                                                                            #
# The current version of the core CIF dictionary is obtainable from          #
# ftp://ftp.iucr.org/pub/cif_core.dic.                                       #
#                                                                            #
# Software is freely available for graphical display of the structure(s)     #
# in this CIF. For information consult the CIF software page                 #
# http://www.iucr.org/resources/cif/software.                                #
#                                                                            #
# This file may be used for bona fide research purposes within the           #
# scientific community so long as proper attribution is given to the journal # 
# article from which it was obtained.                                        #
#                                                                            #
##############################################################################
data_I
_audit_creation_method     SHELXL-97
_chemical_name_systematic
;
2,2'-({4-[(4-Nitrophenyl)diazenyl]phenyl}imino)diethanol
;
_chemical_name_common     ?
_chemical_formula_moiety     'C16 H18 N4 O4'
_chemical_formula_sum     'C16 H18 N4 O4'
_chemical_formula_iupac     'C16 H18 N4 O4'
_chemical_formula_weight     330.34
_chemical_melting_point     ?
_symmetry_cell_setting     monoclinic
_symmetry_space_group_name_H-M     'P 21/c'
_symmetry_space_group_name_Hall     '-P 2ybc'
loop_
    _symmetry_equiv_pos_as_xyz
    'x, y, z'
    '-x, y+1/2, -z+1/2'
    '-x, -y, -z'
    'x, -y-1/2, z-1/2'
_cell_length_a     19.000(3)
_cell_length_b     7.3502(16)
_cell_length_c     11.0825(16)
_cell_angle_alpha     90.00
_cell_angle_beta     92.060(8)
_cell_angle_gamma     90.00
_cell_volume     1546.7(5)
_cell_formula_units_Z     4
_cell_measurement_reflns_used     1201
_cell_measurement_theta_min     2.97
_cell_measurement_theta_max     21.89
_cell_measurement_temperature     296(2)
_exptl_crystal_description     plate
_exptl_crystal_colour     purple
_exptl_crystal_size_max     0.24
_exptl_crystal_size_mid     0.16
_exptl_crystal_size_min     0.04
_exptl_crystal_density_diffrn     1.419
_exptl_crystal_density_meas     ?
_exptl_crystal_density_method     'not measured'
_exptl_crystal_F_000     696
_exptl_absorpt_coefficient_mu     0.104
_exptl_absorpt_correction_type     none
_exptl_absorpt_process_details     ?
_exptl_absorpt_correction_T_min     ?
_exptl_absorpt_correction_T_max     ?
_exptl_special_details     ?
_diffrn_ambient_temperature     296(2)
_diffrn_radiation_type     MoK\a
_diffrn_radiation_wavelength     0.71073
_diffrn_radiation_source     'fine-focus sealed tube'
_diffrn_radiation_monochromator     'graphite'
_diffrn_measurement_device_type     'Bruker APEXII CCD'
_diffrn_measurement_method     '\f and \w scans'
_diffrn_detector_area_resol_mean     ?
_diffrn_reflns_number     7008
_diffrn_reflns_av_R_equivalents     0.0320
_diffrn_reflns_av_sigmaI/netI     0.0479
_diffrn_reflns_theta_min     1.07
_diffrn_reflns_theta_max     25.10
_diffrn_reflns_theta_full     25.10
_diffrn_measured_fraction_theta_max     0.970
_diffrn_measured_fraction_theta_full     0.970
_diffrn_reflns_limit_h_min     -22
_diffrn_reflns_limit_h_max     22
_diffrn_reflns_limit_k_min     -8
_diffrn_reflns_limit_k_max     7
_diffrn_reflns_limit_l_min     -13
_diffrn_reflns_limit_l_max     12
_diffrn_standards_number     ?
_diffrn_standards_interval_count     ?
_diffrn_standards_interval_time     ?
_diffrn_standards_decay_%     ?
_refine_special_details
;
Refinement of <i>F</i>^2^ against ALL reflections. The weighted <i>R</i>-factor
<i>wR</i> and goodness of fit <i>S</i> are based on <i>F</i>^2^, conventional
<i>R</i>-factors <i>R</i> are based on <i>F</i>, with <i>F</i> set to zero for
negative <i>F</i>^2^. The threshold expression of <i>F</i>^2^ >
\s(<i>F</i>^2^) is used only for calculating <i>R</i>-factors(gt) <i>etc</i>.
and is not relevant to the choice of reflections for refinement.
<i>R</i>-factors based on <i>F</i>^2^ are statistically about twice as large
as those based on <i>F</i>, and <i>R</i>- factors based on ALL data will be
even larger.
;
_reflns_number_total     2671
_reflns_number_gt     1642
_reflns_threshold_expression     I>2\s(I)
_refine_ls_structure_factor_coef     Fsqd
_refine_ls_matrix_type     full
_refine_ls_R_factor_all     0.0845
_refine_ls_R_factor_gt     0.0436
_refine_ls_wR_factor_gt     0.1159
_refine_ls_wR_factor_ref     0.1523
_refine_ls_goodness_of_fit_ref     0.926
_refine_ls_restrained_S_all     0.926
_refine_ls_number_reflns     2671
_refine_ls_number_parameters     219
_refine_ls_number_restraints     0
_refine_ls_hydrogen_treatment     constr
_refine_ls_weighting_scheme     calc
_refine_ls_weighting_details
         'calc w=1/[\s^2^(Fo^2^)+(0.0960P)^2^+0.0000P] where P=(Fo^2^+2Fc^2^)/3'
_atom_sites_solution_hydrogens     geom
_atom_sites_solution_primary     direct
_atom_sites_solution_secondary     difmap
_refine_ls_shift/su_max     0.000
_refine_ls_shift/su_mean     0.000
_refine_diff_density_max     0.167
_refine_diff_density_min     -0.187
_refine_ls_extinction_method     none
_refine_ls_extinction_coef     ?
loop_
    _atom_type_symbol
    _atom_type_description
    _atom_type_scat_dispersion_real
    _atom_type_scat_dispersion_imag
    _atom_type_scat_source
    'C' 'C' 0.0033 0.0016
                         'International Tables Vol C Tables 4.2.6.8 and 6.1.1.4'
    'H' 'H' 0.0000 0.0000
                         'International Tables Vol C Tables 4.2.6.8 and 6.1.1.4'
    'N' 'N' 0.0061 0.0033
                         'International Tables Vol C Tables 4.2.6.8 and 6.1.1.4'
    'O' 'O' 0.0106 0.0060
                         'International Tables Vol C Tables 4.2.6.8 and 6.1.1.4'
_computing_data_collection     'APEX2 (Bruker, 2011)'
_computing_cell_refinement     'SAINT (Bruker, 2011)'
_computing_data_reduction     'SAINT (Bruker, 2011)'
_computing_structure_solution     'SHELXS97 (Sheldrick, 2008)'
_computing_structure_refinement     'SHELXL97 (Sheldrick, 2008)'
_computing_molecular_graphics     'SHELXTL (Sheldrick, 2008)'
_computing_publication_material     'SHELXTL (Sheldrick, 2008)'
loop_
    _atom_site_type_symbol
    _atom_site_label
    _atom_site_fract_x
    _atom_site_fract_y
    _atom_site_fract_z
    _atom_site_U_iso_or_equiv
    _atom_site_adp_type
    _atom_site_calc_flag
    _atom_site_refinement_flags
    _atom_site_occupancy
    _atom_site_symmetry_multiplicity
    _atom_site_disorder_assembly
    _atom_site_disorder_group
    O O1 0.05195(11) 0.8516(3) 0.17672(18) 0.0594(6) Uani d . 1 1 . .
    H H1 0.0644 0.9565 0.1905 0.089 Uiso calc R 1 1 . .
    O O2 0.76929(9) 0.9038(3) -0.02037(17) 0.0597(6) Uani d . 1 1 . .
    O O3 0.74369(9) 0.9967(3) -0.20053(17) 0.0586(6) Uani d . 1 1 . .
    O O4 0.06568(10) 0.2095(3) 0.22729(19) 0.0633(6) Uani d . 1 1 . .
    H H4 0.0285 0.2525 0.2496 0.095 Uiso calc R 1 1 . .
    N N1 0.14613(9) 0.5386(3) 0.14546(17) 0.0354(5) Uani d . 1 1 . .
    N N2 0.42757(9) 0.6797(3) 0.04905(17) 0.0365(5) Uani d . 1 1 . .
    N N3 0.44265(10) 0.7473(3) -0.05171(17) 0.0368(5) Uani d . 1 1 . .
    N N4 0.72717(11) 0.9329(3) -0.1042(2) 0.0411(6) Uani d . 1 1 . .
    C C1 0.07605(14) 0.7966(4) 0.0624(2) 0.0497(8) Uani d . 1 1 . .
    H H1A 0.1193 0.8604 0.0453 0.060 Uiso calc R 1 1 . .
    H H1B 0.0410 0.8267 -0.0003 0.060 Uiso calc R 1 1 . .
    C C2 0.08899(12) 0.5953(4) 0.0634(2) 0.0408(7) Uani d . 1 1 . .
    H H2A 0.0462 0.5340 0.0858 0.049 Uiso calc R 1 1 . .
    H H2B 0.0995 0.5566 -0.0176 0.049 Uiso calc R 1 1 . .
    C C3 0.21506(12) 0.5627(3) 0.1166(2) 0.0317(6) Uani d . 1 1 . .
    C C4 0.27042(12) 0.5308(3) 0.2010(2) 0.0367(6) Uani d . 1 1 . .
    H H4A 0.2606 0.4825 0.2761 0.044 Uiso calc R 1 1 . .
    C C5 0.33886(12) 0.5695(4) 0.1749(2) 0.0379(6) Uani d . 1 1 . .
    H H5 0.3743 0.5498 0.2335 0.046 Uiso calc R 1 1 . .
    C C6 0.35640(11) 0.6375(3) 0.06305(19) 0.0320(6) Uani d . 1 1 . .
    C C7 0.51515(12) 0.7925(3) -0.0583(2) 0.0332(6) Uani d . 1 1 . .
    C C8 0.56560(12) 0.7559(4) 0.0318(2) 0.0406(7) Uani d . 1 1 . .
    H H8 0.5525 0.6992 0.1026 0.049 Uiso calc R 1 1 . .
    C C9 0.63476(13) 0.8029(4) 0.0174(2) 0.0403(7) Uani d . 1 1 . .
    H H9 0.6687 0.7776 0.0776 0.048 Uiso calc R 1 1 . .
    C C10 0.65295(11) 0.8877(3) -0.0873(2) 0.0328(6) Uani d . 1 1 . .
    C C11 0.53504(12) 0.8809(4) -0.1621(2) 0.0398(7) Uani d . 1 1 . .
    H H11 0.5013 0.9080 -0.2223 0.048 Uiso calc R 1 1 . .
    C C12 0.60435(13) 0.9292(4) -0.1773(2) 0.0399(7) Uani d . 1 1 . .
    H H12 0.6177 0.9885 -0.2470 0.048 Uiso calc R 1 1 . .
    C C13 0.12743(13) 0.4915(4) 0.2676(2) 0.0400(6) Uani d . 1 1 . .
    H H13A 0.0822 0.5462 0.2834 0.048 Uiso calc R 1 1 . .
    H H13B 0.1620 0.5446 0.3236 0.048 Uiso calc R 1 1 . .
    C C14 0.12301(14) 0.2927(4) 0.2926(3) 0.0536(8) Uani d . 1 1 . .
    H H14A 0.1666 0.2347 0.2708 0.064 Uiso calc R 1 1 . .
    H H14B 0.1174 0.2741 0.3784 0.064 Uiso calc R 1 1 . .
    C C15 0.23411(12) 0.6236(4) 0.0017(2) 0.0371(6) Uani d . 1 1 . .
    H H15 0.1991 0.6398 -0.0582 0.045 Uiso calc R 1 1 . .
    C C16 0.30250(12) 0.6596(3) -0.0241(2) 0.0353(6) Uani d . 1 1 . .
    H H16 0.3132 0.6994 -0.1010 0.042 Uiso calc R 1 1 . .
loop_
    _atom_site_aniso_label
    _atom_site_aniso_U_11
    _atom_site_aniso_U_22
    _atom_site_aniso_U_33
    _atom_site_aniso_U_12
    _atom_site_aniso_U_13
    _atom_site_aniso_U_23
    O1 0.0536(12) 0.0370(13) 0.0894(15) -0.0012(10) 0.0307(11) -0.0022(10)
    O2 0.0321(11) 0.0772(16) 0.0690(13) -0.0058(10) -0.0091(10) 0.0015(11)
    O3 0.0404(11) 0.0767(16) 0.0600(13) -0.0067(10) 0.0176(9) 0.0071(11)
    O4 0.0494(13) 0.0405(13) 0.1017(16) -0.0089(10) 0.0257(12) -0.0144(11)
    N1 0.0246(10) 0.0402(14) 0.0417(11) -0.0018(9) 0.0043(9) -0.0004(9)
    N2 0.0280(12) 0.0409(14) 0.0410(12) -0.0022(10) 0.0065(9) -0.0014(10)
    N3 0.0286(12) 0.0438(14) 0.0380(12) -0.0035(10) 0.0042(9) -0.0029(10)
    N4 0.0296(12) 0.0413(14) 0.0527(13) -0.0019(10) 0.0063(11) -0.0080(11)
    C1 0.0353(15) 0.056(2) 0.0587(17) 0.0061(14) 0.0085(13) 0.0114(14)
    C2 0.0262(13) 0.0494(18) 0.0468(15) -0.0054(12) 0.0009(11) -0.0059(13)
    C3 0.0281(13) 0.0275(14) 0.0398(13) -0.0012(11) 0.0041(10) -0.0048(11)
    C4 0.0329(14) 0.0404(17) 0.0370(13) -0.0025(12) 0.0052(11) 0.0026(11)
    C5 0.0284(13) 0.0441(17) 0.0410(14) -0.0009(12) -0.0019(10) 0.0024(12)
    C6 0.0276(13) 0.0323(15) 0.0367(13) -0.0011(11) 0.0066(10) -0.0044(11)
    C7 0.0263(13) 0.0388(16) 0.0346(13) -0.0017(11) 0.0048(10) -0.0064(11)
    C8 0.0349(15) 0.0511(19) 0.0360(13) -0.0032(13) 0.0040(11) 0.0072(12)
    C9 0.0316(14) 0.0484(18) 0.0406(14) -0.0008(12) -0.0034(11) 0.0018(12)
    C10 0.0252(12) 0.0348(15) 0.0386(14) -0.0001(11) 0.0053(10) -0.0076(11)
    C11 0.0306(14) 0.0571(19) 0.0318(13) 0.0000(13) 0.0004(10) -0.0003(12)
    C12 0.0379(14) 0.0500(18) 0.0323(13) -0.0045(13) 0.0074(11) 0.0006(12)
    C13 0.0287(13) 0.0439(17) 0.0479(15) -0.0041(12) 0.0095(11) -0.0005(12)
    C14 0.0384(16) 0.0450(19) 0.0784(19) -0.0011(14) 0.0154(14) 0.0106(15)
    C15 0.0303(13) 0.0440(17) 0.0368(13) -0.0008(12) -0.0006(10) -0.0012(11)
    C16 0.0332(14) 0.0400(16) 0.0331(12) 0.0016(12) 0.0058(11) -0.0006(11)
_geom_special_details
;
All e.s.d.'s (except the e.s.d. in the dihedral angle between two l.s. planes)
are estimated using the full covariance matrix. The cell e.s.d.'s are taken
into account individually in the estimation of e.s.d.'s in distances, angles
and torsion angles; correlations between e.s.d.'s in cell parameters are only
used when they are defined by crystal symmetry. An approximate (isotropic)
treatment of cell e.s.d.'s is used for estimating e.s.d.'s involving l.s.
planes.
;
loop_
    _geom_bond_atom_site_label_1
    _geom_bond_atom_site_label_2
    _geom_bond_site_symmetry_2
    _geom_bond_distance
    _geom_bond_publ_flag
    O1 C1 . 1.421(3) ?
    O1 H1 . 0.8200 ?
    O2 N4 . 1.224(3) ?
    O3 N4 . 1.217(2) ?
    O4 C14 . 1.424(3) ?
    O4 H4 . 0.8200 ?
    N1 C3 . 1.371(3) ?
    N1 C2 . 1.452(3) ?
    N1 C13 . 1.454(3) ?
    N2 N3 . 1.265(3) ?
    N2 C6 . 1.401(3) ?
    N3 C7 . 1.422(3) ?
    N4 C10 . 1.467(3) ?
    C1 C2 . 1.500(4) ?
    C1 H1A . 0.9700 ?
    C1 H1B . 0.9700 ?
    C2 H2A . 0.9700 ?
    C2 H2B . 0.9700 ?
    C3 C4 . 1.403(3) ?
    C3 C15 . 1.409(3) ?
    C4 C5 . 1.372(3) ?
    C4 H4A . 0.9300 ?
    C5 C6 . 1.389(3) ?
    C5 H5 . 0.9300 ?
    C6 C16 . 1.392(3) ?
    C7 C11 . 1.386(3) ?
    C7 C8 . 1.386(3) ?
    C8 C9 . 1.373(3) ?
    C8 H8 . 0.9300 ?
    C9 C10 . 1.373(3) ?
    C9 H9 . 0.9300 ?
    C10 C12 . 1.369(3) ?
    C11 C12 . 1.380(3) ?
    C11 H11 . 0.9300 ?
    C12 H12 . 0.9300 ?
    C13 C14 . 1.490(4) ?
    C13 H13A . 0.9700 ?
    C13 H13B . 0.9700 ?
    C14 H14A . 0.9700 ?
    C14 H14B . 0.9700 ?
    C15 C16 . 1.367(3) ?
    C15 H15 . 0.9300 ?
    C16 H16 . 0.9300 ?
loop_
    _geom_angle_atom_site_label_1
    _geom_angle_atom_site_label_2
    _geom_angle_atom_site_label_3
    _geom_angle_site_symmetry_1
    _geom_angle_site_symmetry_3
    _geom_angle
    _geom_angle_publ_flag
    C1 O1 H1 . . 109.5 ?
    C14 O4 H4 . . 109.5 ?
    C3 N1 C2 . . 121.05(19) ?
    C3 N1 C13 . . 121.1(2) ?
    C2 N1 C13 . . 116.69(18) ?
    N3 N2 C6 . . 115.78(19) ?
    N2 N3 C7 . . 112.83(19) ?
    O3 N4 O2 . . 123.5(2) ?
    O3 N4 C10 . . 118.6(2) ?
    O2 N4 C10 . . 118.0(2) ?
    O1 C1 C2 . . 109.4(2) ?
    O1 C1 H1A . . 109.8 ?
    C2 C1 H1A . . 109.8 ?
    O1 C1 H1B . . 109.8 ?
    C2 C1 H1B . . 109.8 ?
    H1A C1 H1B . . 108.2 ?
    N1 C2 C1 . . 114.0(2) ?
    N1 C2 H2A . . 108.8 ?
    C1 C2 H2A . . 108.8 ?
    N1 C2 H2B . . 108.8 ?
    C1 C2 H2B . . 108.8 ?
    H2A C2 H2B . . 107.7 ?
    N1 C3 C4 . . 121.5(2) ?
    N1 C3 C15 . . 122.1(2) ?
    C4 C3 C15 . . 116.4(2) ?
    C5 C4 C3 . . 121.2(2) ?
    C5 C4 H4A . . 119.4 ?
    C3 C4 H4A . . 119.4 ?
    C4 C5 C6 . . 121.5(2) ?
    C4 C5 H5 . . 119.2 ?
    C6 C5 H5 . . 119.2 ?
    C5 C6 C16 . . 117.9(2) ?
    C5 C6 N2 . . 116.2(2) ?
    C16 C6 N2 . . 125.9(2) ?
    C11 C7 C8 . . 119.2(2) ?
    C11 C7 N3 . . 116.5(2) ?
    C8 C7 N3 . . 124.3(2) ?
    C9 C8 C7 . . 120.5(2) ?
    C9 C8 H8 . . 119.8 ?
    C7 C8 H8 . . 119.8 ?
    C10 C9 C8 . . 118.9(2) ?
    C10 C9 H9 . . 120.5 ?
    C8 C9 H9 . . 120.5 ?
    C12 C10 C9 . . 122.2(2) ?
    C12 C10 N4 . . 118.9(2) ?
    C9 C10 N4 . . 118.9(2) ?
    C12 C11 C7 . . 120.8(2) ?
    C12 C11 H11 . . 119.6 ?
    C7 C11 H11 . . 119.6 ?
    C10 C12 C11 . . 118.4(2) ?
    C10 C12 H12 . . 120.8 ?
    C11 C12 H12 . . 120.8 ?
    N1 C13 C14 . . 115.1(2) ?
    N1 C13 H13A . . 108.5 ?
    C14 C13 H13A . . 108.5 ?
    N1 C13 H13B . . 108.5 ?
    C14 C13 H13B . . 108.5 ?
    H13A C13 H13B . . 107.5 ?
    O4 C14 C13 . . 111.9(2) ?
    O4 C14 H14A . . 109.2 ?
    C13 C14 H14A . . 109.2 ?
    O4 C14 H14B . . 109.2 ?
    C13 C14 H14B . . 109.2 ?
    H14A C14 H14B . . 107.9 ?
    C16 C15 C3 . . 121.9(2) ?
    C16 C15 H15 . . 119.1 ?
    C3 C15 H15 . . 119.1 ?
    C15 C16 C6 . . 120.9(2) ?
    C15 C16 H16 . . 119.6 ?
    C6 C16 H16 . . 119.6 ?
loop_
    _geom_torsion_atom_site_label_1
    _geom_torsion_atom_site_label_2
    _geom_torsion_atom_site_label_3
    _geom_torsion_atom_site_label_4
    _geom_torsion_site_symmetry_1
    _geom_torsion_site_symmetry_2
    _geom_torsion_site_symmetry_3
    _geom_torsion_site_symmetry_4
    _geom_torsion
    _geom_torsion_publ_flag
    C6 N2 N3 C7 . . . . 178.01(19) ?
    C3 N1 C2 C1 . . . . -76.6(3) ?
    C13 N1 C2 C1 . . . . 91.0(3) ?
    O1 C1 C2 N1 . . . . -65.8(3) ?
    C2 N1 C3 C4 . . . . 171.5(2) ?
    C13 N1 C3 C4 . . . . 4.5(3) ?
    C2 N1 C3 C15 . . . . -7.4(3) ?
    C13 N1 C3 C15 . . . . -174.4(2) ?
    N1 C3 C4 C5 . . . . -174.5(2) ?
    C15 C3 C4 C5 . . . . 4.4(3) ?
    C3 C4 C5 C6 . . . . -1.6(4) ?
    C4 C5 C6 C16 . . . . -2.2(4) ?
    C4 C5 C6 N2 . . . . 177.1(2) ?
    N3 N2 C6 C5 . . . . -177.7(2) ?
    N3 N2 C6 C16 . . . . 1.5(4) ?
    N2 N3 C7 C11 . . . . -174.9(2) ?
    N2 N3 C7 C8 . . . . 4.2(3) ?
    C11 C7 C8 C9 . . . . -1.5(4) ?
    N3 C7 C8 C9 . . . . 179.4(2) ?
    C7 C8 C9 C10 . . . . 0.5(4) ?
    C8 C9 C10 C12 . . . . 0.8(4) ?
    C8 C9 C10 N4 . . . . -178.2(2) ?
    O3 N4 C10 C12 . . . . -4.0(3) ?
    O2 N4 C10 C12 . . . . 176.2(2) ?
    O3 N4 C10 C9 . . . . 175.0(2) ?
    O2 N4 C10 C9 . . . . -4.8(3) ?
    C8 C7 C11 C12 . . . . 1.3(4) ?
    N3 C7 C11 C12 . . . . -179.5(2) ?
    C9 C10 C12 C11 . . . . -1.1(4) ?
    N4 C10 C12 C11 . . . . 178.0(2) ?
    C7 C11 C12 C10 . . . . 0.0(4) ?
    C3 N1 C13 C14 . . . . -90.9(3) ?
    C2 N1 C13 C14 . . . . 101.5(3) ?
    N1 C13 C14 O4 . . . . -67.5(3) ?
    N1 C3 C15 C16 . . . . 175.4(2) ?
    C4 C3 C15 C16 . . . . -3.6(4) ?
    C3 C15 C16 C6 . . . . -0.1(4) ?
    C5 C6 C16 C15 . . . . 3.0(4) ?
    N2 C6 C16 C15 . . . . -176.2(2) ?
loop_
    _geom_hbond_atom_site_label_D
    _geom_hbond_atom_site_label_H
    _geom_hbond_atom_site_label_A
    _geom_hbond_site_symmetry_A
    _geom_hbond_distance_DH
    _geom_hbond_distance_HA
    _geom_hbond_distance_DA
    _geom_hbond_angle_DHA
    O1 H1 O4 1_565 0.820 1.904 2.700(3) 163.8
    O4 H4 O1 2_545 0.820 1.904 2.718(3) 172.0
data_global
_journal_date_recd_electronic     2012-11-21
_journal_date_accepted     2012-11-30
_journal_name_full     'Acta Crystallographica, Section E'
_journal_year     2013
_journal_volume     69
_journal_issue      1
_journal_page_first     o22
_journal_page_last     o22
_journal_paper_category     QO
_journal_paper_doi     10.1107/S1600536812049239
_journal_coeditor_code     RZ5028
_publ_contact_author_name     'Achiwawanich, Supakit'
_publ_contact_author_address
;
Department of Chemistry, Faculty of Science,
Kasetsart University, Bangkok 10903,Thailand
;
_publ_contact_author_email     fsciska@ku.ac.th
_publ_contact_author_fax     '00-662-562-5555 ext 2119, 2207'
_publ_contact_author_phone     '00-662-562-5555 ext 2188'
_publ_section_title
;
2,2'-({4-[(4-Nitrophenyl)diazenyl]phenyl}imino)diethanol
;
loop_
    _publ_author_name
    _publ_author_address
    'Duangthongyou, Tanwawan'
;
Department of Chemistry, Faculty of Science,
Kasetsart University, Bangkok 10903, Thailand
;
    'Suwanruji, Potjanart'
;
Department of Chemistry, Faculty of Science,
Kasetsart University, Bangkok 10903, Thailand
;
    'Suesat, Jantip'
;
Department of Textile Science, Faculty of Agro-Industry,
Kasetsart University, Bangkok 10900, Thailand
;
    'Achiwawanich, Supakit'
;
Department of Chemistry, Faculty of Science,
Kasetsart University, Bangkok 10903, Thailand
;
