# Supplementary material for: 2,2′-({4-[(4-Nitro­phen­yl)diazen­yl]phen­yl}imino)­diethanol
Source: Acta Crystallogr Sect E Struct Rep Online. 2012 Dec 5;69(Pt 1):o22. doi: 10.1107/S1600536812049239 (PMC3588337; doi:10.1107/S1600536812049239)
Supplement: Supplementary file 2 [file e-69-00o22-Isup2.hkl]

# 
# h,k,l, Fc-squared, Fo-squared, sigma(Fo-squared) and status flag 
# 
data_I
_shelx_title ' S553035_03_0ma in P2(1)/c' 
_shelx_refln_list_code          4 
_shelx_F_calc_maximum      249.19 
_exptl_crystal_F_000       696.00 
_reflns_d_resolution_high  0.8376 
 
loop_ 
 _symmetry_equiv_pos_as_xyz 
 'x, y, z' 
 '-x, y+1/2, -z+1/2' 
 '-x, -y, -z' 
 'x, -y-1/2, z-1/2' 
 
_cell_length_a    18.9999 
_cell_length_b     7.3502 
_cell_length_c    11.0825 
_cell_angle_alpha  90.000 
_cell_angle_beta   92.060 
_cell_angle_gamma  90.000 
 
_shelx_F_squared_multiplier     1.000 
 
loop_ 
 _refln_index_h 
 _refln_index_k 
 _refln_index_l 
 _refln_F_squared_calc 
 _refln_F_squared_meas 
 _refln_F_squared_sigma 
 _refln_observed_status 
   1   0   0     1078.19        0.00      0.56 o 
   3   0   0       75.39       56.03      7.91 o 
   4   0   0      132.61       97.34      4.34 o 
   5   0   0     3647.72     3296.69     47.84 o 
   6   0   0    11330.87    10808.57    148.21 o 
   7   0   0     1258.09     1250.06     31.49 o 
   8   0   0      121.13      120.29      6.74 o 
   9   0   0      255.90      293.11     10.55 o 
  10   0   0     6598.31     7095.43    102.32 o 
  11   0   0       29.81       28.74      5.00 o 
  12   0   0        0.00       -4.50      4.98 o 
  13   0   0       41.77       38.99     10.74 o 
  14   0   0     1654.44     1534.59     54.24 o 
  15   0   0       32.18       28.82     11.30 o 
  16   0   0       13.26       20.91     11.30 o 
  17   0   0        8.80        5.98      6.76 o 
  18   0   0        7.06        9.36      7.32 o 
  19   0   0       39.55       31.74      8.67 o 
  20   0   0       42.63       30.51     15.26 o 
  21   0   0        4.12        3.39     13.00 o 
  22   0   0        1.26       11.87     15.26 o 
   1   1   0      176.59      137.18     13.28 o 
   2   1   0      107.89       77.12      3.11 o 
   3   1   0        5.36        4.33      1.54 o 
   4   1   0      681.16      619.70      9.83 o 
   5   1   0      652.39      605.38      9.10 o 
   6   1   0       58.38       64.19      3.19 o 
   7   1   0      315.03      300.38      6.02 o 
   8   1   0      161.83      175.68      8.46 o 
   9   1   0     2028.62     2109.60     30.95 o 
  10   1   0      444.03      519.68     11.14 o 
  11   1   0      531.55      542.65     10.70 o 
  12   1   0       89.91      102.03      6.64 o 
  13   1   0       80.64       86.46      5.87 o 
  14   1   0      446.06      425.23     12.80 o 
  15   1   0        1.31       -3.09      3.82 o 
  16   1   0        6.82        8.92      4.49 o 
  17   1   0        4.83        3.26      4.64 o 
  18   1   0       47.70       53.37      8.53 o 
  19   1   0      149.05      146.88     14.58 o 
  20   1   0       25.72       30.16     10.18 o 
  21   1   0        3.73       -4.03      8.98 o 
  22   1   0        0.98      -11.00     13.00 o 
   0   2   0        4.18        4.28      3.78 o 
   1   2   0     1238.34     1286.38     21.53 o 
   2   2   0    19922.56    19358.98    226.22 o 
   3   2   0        0.16       -1.93      2.67 o 
   4   2   0      649.44      621.06     11.58 o 
   5   2   0        3.29        1.76      2.26 o 
   6   2   0        0.10        1.63      2.44 o 
   7   2   0      330.26      313.96      6.82 o 
   8   2   0     6270.40     6543.29     81.93 o 
   9   2   0      290.72      357.29     10.03 o 
  10   2   0        0.81        7.45      3.72 o 
  11   2   0        7.22       -2.46      8.76 o 
  12   2   0       51.38       42.25      7.59 o 
  13   2   0        8.56        5.19      7.63 o 
  14   2   0      336.23      345.72     10.30 o 
  15   2   0      779.56      809.00     28.74 o 
  16   2   0      946.36      886.81     42.38 o 
  17   2   0      142.83      142.89     14.37 o 
  18   2   0        2.51        4.15      6.74 o 
  19   2   0        0.24        0.25      6.74 o 
  20   2   0       22.91       18.36      7.93 o 
  21   2   0        1.68       -0.40      7.59 o 
  22   2   0       97.39       86.83     11.51 o 
   1   3   0      808.49      858.46     15.18 o 
   2   3   0     2583.06     2645.55     36.02 o 
   3   3   0      876.25      881.21     15.68 o 
   4   3   0      975.91      942.41     24.30 o 
   5   3   0      584.90      569.78     14.24 o 
   6   3   0      221.92      219.26      8.40 o 
   7   3   0      100.78      103.53      4.91 o 
   8   3   0      196.42      218.46      8.50 o 
   9   3   0        1.72        1.46      2.62 o 
  10   3   0       11.28       13.82      6.18 o 
  11   3   0       15.89       18.44      6.58 o 
  12   3   0       27.23       10.84     11.30 o 
  13   3   0       62.63       74.60      9.78 o 
  14   3   0       33.16       32.28     19.49 o 
  15   3   0      112.98      115.86     14.41 o 
  16   3   0       62.53       84.90     11.97 o 
  17   3   0       92.31       87.43     16.39 o 
  18   3   0      187.84      204.06     25.71 o 
  19   3   0        0.31       -5.64      8.58 o 
  20   3   0        0.01       18.59     10.18 o 
  21   3   0        5.59        2.53      9.12 o 
   0   4   0       32.41       38.19      6.79 o 
   1   4   0       17.95       18.46      5.16 o 
   2   4   0      136.73      153.72      7.55 o 
   3   4   0      888.92      935.13     17.66 o 
   4   4   0       36.03       27.92      4.56 o 
   5   4   0      123.70      108.87      6.76 o 
   6   4   0      224.55      196.80     11.01 o 
   7   4   0     2179.80     2187.26     47.74 o 
   8   4   0       21.30       15.43      5.10 o 
   9   4   0      106.37      122.04     10.39 o 
  10   4   0       34.63       41.68      7.22 o 
  11   4   0       23.10       24.86      7.59 o 
  12   4   0        0.72       -2.48      6.78 o 
  13   4   0      127.06      137.43     13.17 o 
  14   4   0       27.35       38.75      9.19 o 
  15   4   0      143.15      132.22     13.58 o 
  16   4   0      519.96      505.90     49.44 o 
  17   4   0      417.02      462.80     25.53 o 
  18   4   0       20.37        7.63      9.59 o 
  19   4   0        6.91       -3.49      8.98 o 
  20   4   0       43.89       33.34     11.99 o 
   1   5   0       84.90       97.05     19.21 o 
   2   5   0       65.05       58.45      8.58 o 
   3   5   0       73.09       66.77     13.28 o 
   4   5   0      278.37      239.58     14.78 o 
   5   5   0      298.85      308.75     48.59 o 
   6   5   0       82.36      110.41     15.54 o 
   7   5   0       35.55       36.46      8.18 o 
   8   5   0      264.83      252.31     33.62 o 
   9   5   0       34.46       52.27      9.38 o 
  10   5   0        0.09        0.83      6.76 o 
  11   5   0        2.26       -1.45     14.13 o 
  12   5   0       13.63       11.52      8.18 o 
  13   5   0        5.41       -0.28      7.59 o 
  14   5   0       12.46       17.80      8.79 o 
  15   5   0       70.18       92.83     13.57 o 
  16   5   0      330.11      360.76     23.17 o 
  17   5   0      104.08      103.95     14.98 o 
  18   5   0       16.19       13.33     10.98 o 
   0   6   0       24.98       31.64     11.87 o 
   1   6   0      132.70      119.40     19.21 o 
   2   6   0        0.86       -2.54      6.39 o 
   3   6   0       35.36       28.68      8.18 o 
   4   6   0        7.76       15.71      7.38 o 
   5   6   0       77.41       65.53     10.18 o 
   6   6   0       15.98       20.21      8.76 o 
   7   6   0       56.51       42.13      9.38 o 
   8   6   0       13.16       13.19      8.18 o 
   9   6   0      184.20      227.16     27.97 o 
  10   6   0        2.47       -2.29      8.12 o 
  11   6   0       29.16       39.06     12.71 o 
  12   6   0       23.86        8.14      8.93 o 
  13   6   0       13.11       13.21      9.49 o 
  14   6   0        0.00        6.24      9.16 o 
  15   6   0        2.66        9.04     10.39 o 
  16   6   0      136.44      206.62     20.34 o 
   1   7   0       99.13       93.84     12.37 o 
   2   7   0       18.02        1.96     11.30 o 
   3   7   0        1.56        8.43     12.15 o 
   4   7   0        4.08        5.37      7.99 o 
   5   7   0        2.50        9.61      8.79 o 
   6   7   0        9.68       15.23      8.98 o 
   7   7   0       48.30       39.07     18.36 o 
   8   7   0       34.76       31.51     10.18 o 
   9   7   0        0.64       -3.97      8.53 o 
  10   7   0       20.13        9.89      9.19 o 
  11   7   0       24.34       25.59     13.56 o 
  12   7   0        1.47       -3.21      9.78 o 
  13   7   0        9.17        2.85     10.36 o 
   0   8   0        9.47       20.34     14.13 o 
   1   8   0        4.16        9.61      9.19 o 
   2   8   0        7.15       17.49      9.73 o 
   3   8   0        0.33       -0.31     20.62 o 
   4   8   0        2.68       -1.56      9.38 o 
   5   8   0        0.17       -3.62     11.87 o 
   6   8   0        1.64       -8.98      8.98 o 
   7   8   0        3.15        3.75      9.73 o 
   8   8   0        0.31        0.24     10.18 o 
   9   8   0       44.52       39.48     13.00 o 
 -22   1   1        1.40       -6.92      9.49 o 
 -21   1   1        9.47       27.33      8.39 o 
 -20   1   1        0.13       -6.70      6.70 o 
 -19   1   1       55.36       48.15      7.22 o 
 -18   1   1      137.77      115.27      8.20 o 
 -17   1   1       52.79       49.80      6.20 o 
 -16   1   1        0.12        0.19      4.42 o 
 -15   1   1       37.56       43.97      5.43 o 
 -14   1   1      211.51      212.22      8.96 o 
 -13   1   1      123.05      118.55      6.82 o 
 -12   1   1      100.49      100.64      8.64 o 
 -11   1   1        0.59        4.90      3.06 o 
 -10   1   1     2153.44     2139.45     27.41 o 
  -9   1   1      553.16      661.28     10.61 o 
  -8   1   1     1045.03     1059.41     14.06 o 
  -7   1   1       97.57       81.38      3.77 o 
  -6   1   1      230.98      273.56      6.91 o 
  -5   1   1     5958.27     5813.30     57.47 o 
  -4   1   1     2129.08     2028.22     21.63 o 
  -3   1   1       44.27       46.74      3.37 o 
  -2   1   1     1563.02     1359.63     15.97 o 
  -1   1   1     1386.22     1205.97     15.89 o 
   0   1   1        0.06       -2.77      2.77 o 
   1   1   1        7.30        5.34      1.75 o 
   2   1   1     3259.66     2910.89     35.74 o 
   3   1   1      228.72      197.75      4.10 o 
   4   1   1      369.51      342.18      7.81 o 
   5   1   1     6068.63     5785.47     81.34 o 
   6   1   1     1707.84     1701.07     27.84 o 
   7   1   1       53.89       59.90      4.44 o 
   8   1   1      182.36      197.01      6.75 o 
   9   1   1      291.72      291.98      8.03 o 
  10   1   1      371.60      396.60     10.65 o 
  11   1   1       38.81       40.01      5.79 o 
  12   1   1       15.52        6.66      3.82 o 
  13   1   1      472.35      485.01     17.77 o 
  14   1   1      112.67      107.78      6.42 o 
  15   1   1      738.29      763.79     16.08 o 
  16   1   1       48.85       51.33      5.57 o 
  17   1   1      106.02       91.86      9.55 o 
  18   1   1       13.22        8.39     24.30 o 
  19   1   1        1.54        8.82      8.58 o 
  20   1   1      113.38      118.84     20.34 o 
  21   1   1       79.78       77.62     13.57 o 
  22   1   1        0.06        2.81      9.73 o 
 -22   2   1        1.43       -3.14      6.93 o 
 -21   2   1        5.95       11.79      8.01 o 
 -20   2   1       22.59       20.35      8.04 o 
 -19   2   1        0.03       -4.61      6.48 o 
 -18   2   1       14.27       13.16      6.80 o 
 -17   2   1       12.16       11.64      6.38 o 
 -16   2   1       11.69       20.92      5.22 o 
 -15   2   1      148.53      169.62      9.11 o 
 -14   2   1       15.31        7.45      4.52 o 
 -13   2   1       66.03       72.53      6.22 o 
 -12   2   1      139.06      143.72      7.75 o 
 -11   2   1      452.20      470.29     11.10 o 
 -10   2   1      338.46      384.09     10.53 o 
  -9   2   1      184.27      215.53      8.73 o 
  -8   2   1     2875.20     3148.41     37.53 o 
  -7   2   1       40.60       29.14      3.16 o 
  -6   2   1        0.20       -1.64      3.89 o 
  -5   2   1       18.98       21.61      2.85 o 
  -4   2   1      127.10      128.94      6.48 o 
  -3   2   1      347.61      327.30      9.68 o 
  -2   2   1     1659.73     1595.37     25.66 o 
  -1   2   1    35555.41    34316.41    397.56 o 
   0   2   1     5923.93     5875.66     71.26 o 
   1   2   1     5891.19     5643.47     68.51 o 
   2   2   1     5572.60     5521.55     67.31 o 
   3   2   1      385.64      394.36      8.61 o 
   4   2   1      240.41      269.36      7.48 o 
   5   2   1       61.75       54.67      6.85 o 
   6   2   1       26.82       33.68      3.81 o 
   7   2   1      853.34      866.98     15.74 o 
   8   2   1      983.22     1068.70     18.57 o 
   9   2   1      594.30      621.09     13.49 o 
  10   2   1       52.27       36.98      4.87 o 
  11   2   1      103.34      108.12      9.78 o 
  12   2   1      176.38      178.57     12.58 o 
  13   2   1        0.53        0.85      5.99 o 
  14   2   1      369.49      393.68     17.98 o 
  15   2   1     1106.74     1112.74     32.76 o 
  16   2   1     1197.12     1241.05     70.91 o 
  17   2   1       23.70       16.10      8.58 o 
  18   2   1       22.56       24.18      7.28 o 
  19   2   1       24.08       19.10      7.72 o 
  20   2   1       21.81       14.76      7.82 o 
  21   2   1        7.44       10.53      8.03 o 
 -21   3   1        3.05       -1.84      7.91 o 
 -20   3   1        8.46        7.78      7.69 o 
 -19   3   1       19.49       20.76     10.18 o 
 -18   3   1       69.98       72.80     12.14 o 
 -17   3   1       59.48       52.84     10.36 o 
 -16   3   1        3.29       -1.40      6.98 o 
 -15   3   1      332.71      347.19     19.58 o 
 -14   3   1       34.48       21.08     12.43 o 
 -13   3   1      185.49      186.58     13.78 o 
 -12   3   1      798.71      839.60     50.29 o 
 -11   3   1       22.19       27.54      6.03 o 
 -10   3   1      316.34      369.28      9.82 o 
  -9   3   1      100.40      109.44      7.18 o 
  -8   3   1       78.22       88.96      5.00 o 
  -7   3   1        0.68        0.52      2.70 o 
  -6   3   1      422.28      409.22     12.78 o 
  -5   3   1        0.22       -0.50      3.15 o 
  -4   3   1      200.47      206.07     14.52 o 
  -3   3   1      410.96      418.55     10.64 o 
  -2   3   1     4413.41     4425.51     56.50 o 
  -1   3   1     2138.86     2224.58     31.00 o 
   0   3   1      105.73      113.43      9.70 o 
   1   3   1       26.82       20.54      3.66 o 
   2   3   1       64.15       63.54      4.79 o 
   3   3   1     1914.02     1967.35     36.50 o 
   4   3   1     1015.22     1025.70     17.58 o 
   5   3   1      343.58      382.14     10.03 o 
   6   3   1      231.10      262.87      9.00 o 
   7   3   1     3618.74     3738.02     50.29 o 
   8   3   1      154.43      165.09      9.87 o 
   9   3   1      180.91      196.28     10.20 o 
  10   3   1        4.02        6.02      7.35 o 
  11   3   1        1.39        7.17      5.78 o 
  12   3   1      181.36      175.03     22.32 o 
  13   3   1      308.64      327.41     18.37 o 
  14   3   1      109.49      110.59     22.32 o 
  15   3   1       34.75       40.96      9.78 o 
  16   3   1      111.02       94.01     12.39 o 
  17   3   1        0.56      -11.30     11.30 o 
  18   3   1        1.88       -2.54      8.79 o 
  19   3   1        1.60       -2.98      8.76 o 
  20   3   1        2.10       -2.02     18.36 o 
  21   3   1        1.06        0.57      7.73 o 
 -20   4   1       25.86       47.07     12.58 o 
 -19   4   1        0.97        9.05      9.56 o 
 -18   4   1        5.21        5.93      9.19 o 
 -17   4   1      166.52      133.45     27.12 o 
 -16   4   1      950.19      919.32     31.75 o 
 -15   4   1        7.50        8.38      9.04 o 
 -14   4   1        0.00       17.86     13.84 o 
 -13   4   1       65.71       74.47     11.87 o 
 -12   4   1        0.61        8.73      7.16 o 
 -11   4   1       15.49       23.58      5.05 o 
 -10   4   1        0.04       -1.15      5.47 o 
  -9   4   1        1.89       -2.59      3.98 o 
  -8   4   1      349.72      352.39     23.73 o 
  -7   4   1      437.81      442.97     14.03 o 
  -6   4   1      137.84      155.99     19.17 o 
  -5   4   1      266.82      279.01     16.01 o 
  -4   4   1      423.55      432.68     13.26 o 
  -3   4   1      452.74      449.40     11.65 o 
  -2   4   1     3391.07     3402.17     46.54 o 
  -1   4   1      361.10      349.09     10.30 o 
   0   4   1     2414.07     2433.06     35.24 o 
   1   4   1      489.91      526.43     14.24 o 
   2   4   1       49.35       58.82      5.38 o 
   3   4   1      101.95      110.86      6.70 o 
   4   4   1       11.51       16.15      4.22 o 
   5   4   1      126.76      139.85      7.67 o 
   6   4   1      145.94      164.30     13.29 o 
   7   4   1       78.52       74.60      8.79 o 
   8   4   1       94.81       97.53      9.99 o 
   9   4   1        2.41        1.32      2.95 o 
  10   4   1       23.24       18.03      7.16 o 
  11   4   1       73.72       57.95      9.38 o 
  12   4   1      128.12      134.15     12.78 o 
  13   4   1        0.31       -5.37      6.79 o 
  14   4   1        6.75       13.59     10.74 o 
  15   4   1      267.47      274.28     22.88 o 
  16   4   1       47.03       42.49     11.02 o 
  17   4   1      634.03      645.59     42.38 o 
  18   4   1      112.82      117.46     31.92 o 
  19   4   1        3.17        7.23      9.96 o 
  20   4   1        2.16       -0.54     10.18 o 
 -18   5   1      100.16      113.89     15.58 o 
 -17   5   1        1.73        9.36     13.28 o 
 -16   5   1       24.86        9.11     12.71 o 
 -15   5   1        0.38       -1.51      8.58 o 
 -14   5   1       75.32       77.04     18.08 o 
 -13   5   1      107.33       97.38     12.37 o 
 -12   5   1        4.81        7.54     12.15 o 
 -11   5   1       57.76       55.73      9.99 o 
 -10   5   1       49.81       63.31     12.15 o 
  -9   5   1      261.97      258.47     16.58 o 
  -8   5   1        4.44        9.01     10.74 o 
  -7   5   1      295.31      263.94     29.95 o 
  -6   5   1      333.09      373.32     17.17 o 
  -5   5   1       29.00       22.12     13.84 o 
  -4   5   1       80.13       76.88      9.19 o 
  -3   5   1       40.26       51.77      8.39 o 
  -2   5   1      136.28      144.33     14.97 o 
  -1   5   1       51.63       52.81     18.65 o 
   0   5   1       58.43       47.50      7.96 o 
   1   5   1      272.78      243.79     14.37 o 
   2   5   1       41.36       35.50      7.38 o 
   3   5   1        4.06       14.97      6.79 o 
   4   5   1      465.44      405.06     17.38 o 
   5   5   1      684.26      675.76     32.77 o 
   6   5   1      332.21      362.83     16.78 o 
   7   5   1      829.16      874.11     27.17 o 
   8   5   1      309.30      299.71     17.38 o 
   9   5   1       70.26       72.74     10.39 o 
  10   5   1      250.53      269.80     17.38 o 
  11   5   1      351.12      361.85     31.08 o 
  12   5   1       60.53       54.24     10.36 o 
  13   5   1        5.04        1.98      7.99 o 
  14   5   1        9.04        4.76      8.36 o 
  15   5   1       28.47       12.61     10.45 o 
  16   5   1       15.24       21.94     11.30 o 
  17   5   1       39.98       43.25     12.18 o 
  18   5   1        2.32        0.05     10.36 o 
 -16   6   1       15.40       14.59     11.17 o 
 -15   6   1       25.40       21.93     10.94 o 
 -14   6   1      201.14      257.84     19.96 o 
 -13   6   1       20.69       31.84     10.94 o 
 -12   6   1       22.11       18.53     14.97 o 
 -11   6   1      147.72      152.33     17.23 o 
 -10   6   1        8.52        3.76      8.58 o 
  -9   6   1      361.16      413.11     22.73 o 
  -8   6   1      430.46      452.79     21.93 o 
  -7   6   1       11.06       12.32      8.18 o 
  -6   6   1        0.10        4.24      7.19 o 
  -5   6   1        0.47       -5.78      5.78 o 
  -4   6   1      259.39      244.90     16.18 o 
  -3   6   1        1.73        8.48      7.19 o 
  -2   6   1       12.71       22.60      7.99 o 
  -1   6   1       48.93       49.13     14.13 o 
   0   6   1      239.72      233.22     19.49 o 
   1   6   1       85.70       88.21     10.98 o 
   2   6   1        2.55        1.41      6.79 o 
   3   6   1       70.46       84.25     28.25 o 
   4   6   1        3.87       -6.36      6.36 o 
   5   6   1        6.08        7.94      7.56 o 
   6   6   1      236.27      213.36     15.98 o 
   7   6   1        0.73       -5.22      6.76 o 
   8   6   1       45.11       59.09     10.74 o 
   9   6   1      184.95      196.26     23.45 o 
  10   6   1       13.13       20.58      8.98 o 
  11   6   1        0.41       -0.24      7.96 o 
  12   6   1       11.07       11.97      9.61 o 
  13   6   1        9.43       -0.34      9.32 o 
  14   6   1        8.42        5.41      9.56 o 
  15   6   1       14.18       24.14     10.98 o 
  16   6   1        0.04        5.43     11.30 o 
 -13   7   1        0.74       -8.44      9.78 o 
 -12   7   1        1.43        0.28      9.99 o 
 -11   7   1       16.52        4.00      9.96 o 
 -10   7   1       63.96       77.25     12.58 o 
  -9   7   1       89.16      100.77     13.97 o 
  -8   7   1      146.16      135.44     14.95 o 
  -7   7   1       39.44       28.95     12.43 o 
  -6   7   1        5.72       10.65      8.76 o 
  -5   7   1       16.74       12.28      8.98 o 
  -4   7   1        2.79       -1.48      8.19 o 
  -3   7   1       67.06       68.34     11.17 o 
  -2   7   1       18.41       22.27      8.98 o 
  -1   7   1      105.11      101.55     15.26 o 
   0   7   1      137.23      130.59     29.38 o 
   1   7   1       30.16       33.77     11.87 o 
   2   7   1        2.07        4.80      7.99 o 
   3   7   1        0.32        2.96      7.78 o 
   4   7   1        0.01        4.82     11.02 o 
   5   7   1       24.98       19.32      9.38 o 
   6   7   1        2.51       12.67      8.36 o 
   7   7   1       11.13        0.85      8.39 o 
   8   7   1        0.91       -5.73      8.36 o 
   9   7   1       17.08       17.60     10.18 o 
  10   7   1       69.15       72.05     12.77 o 
  11   7   1        5.88        0.33     18.93 o 
  12   7   1        5.18       -9.16      9.16 o 
  13   7   1        3.15       -8.45      9.16 o 
  -9   8   1       33.64       33.90     17.52 o 
  -8   8   1        0.06       -4.35     10.18 o 
  -7   8   1       70.80       54.59     12.71 o 
  -6   8   1       21.46        9.04     10.59 o 
  -5   8   1       23.66       35.60     11.19 o 
  -4   8   1        2.55        1.68      9.78 o 
  -3   8   1        1.65       -9.04      9.19 o 
  -2   8   1       35.58       18.78     10.18 o 
  -1   8   1        3.15       -7.96      7.96 o 
   0   8   1       13.04        9.89      9.59 o 
   1   8   1        6.72       20.41     12.43 o 
   2   8   1       62.56       71.51     13.18 o 
   3   8   1       57.05       72.19     12.98 o 
   4   8   1        0.84       13.11      9.73 o 
   5   8   1        9.69        7.30     11.58 o 
   6   8   1        6.13       28.10     10.77 o 
   7   8   1       92.31      109.70     16.95 o 
   8   8   1      158.72      203.85     19.37 o 
   9   8   1        0.93       -2.58      9.78 o 
 -22   0   2       14.03       16.95     14.69 o 
 -21   0   2       84.48      106.22     20.91 o 
 -20   0   2        0.22       12.67      8.53 o 
 -19   0   2      110.85      107.94     12.21 o 
 -18   0   2      239.13      243.73     33.62 o 
 -17   0   2      188.16      161.19     13.17 o 
 -16   0   2       20.56       15.54      7.19 o 
 -15   0   2      943.35      955.25     22.55 o 
 -14   0   2        4.09        0.14      4.45 o 
 -13   0   2      396.55      385.57     12.79 o 
 -12   0   2        1.38        0.82      4.22 o 
 -11   0   2      205.42      169.40      7.62 o 
 -10   0   2      541.54      605.99     12.85 o 
  -9   0   2    10624.63    11941.90    143.51 o 
  -8   0   2     1913.68     2046.62     28.88 o 
  -7   0   2     1033.36     1019.74     16.38 o 
  -6   0   2      688.07      732.44     12.49 o 
  -5   0   2     8358.69     8218.49     97.95 o 
  -4   0   2     4941.02     4683.93     50.93 o 
  -3   0   2      403.93      382.79      5.64 o 
  -2   0   2      186.42      179.96      3.62 o 
  -1   0   2     1164.16     1081.58     21.57 o 
   0   0   2     2723.60     2541.74     51.13 o 
   1   0   2    62094.12    56360.14    938.09 o 
   2   0   2        2.69        7.35      4.52 o 
   3   0   2      232.16      261.04     11.30 o 
   4   0   2      506.92      464.44     16.95 o 
   5   0   2       64.03       51.98      6.78 o 
   6   0   2     2384.24     2367.91     51.70 o 
   7   0   2      384.95      454.02     14.38 o 
   8   0   2      259.21      254.85     11.97 o 
   9   0   2     1104.43     1067.68     26.17 o 
  10   0   2     1716.82     1723.67     37.75 o 
  11   0   2     1123.99     1176.93     41.81 o 
  12   0   2      499.61      551.53     19.56 o 
  13   0   2      127.74      107.92     14.69 o 
  14   0   2     3047.62     2996.85     89.84 o 
  16   0   2      186.54      172.33     20.91 o 
  17   0   2      258.66      275.16     25.43 o 
  18   0   2       10.42       19.21     11.87 o 
  19   0   2        0.44       -2.26     12.43 o 
  20   0   2        5.16       50.85     16.95 o 
  21   0   2       79.07       50.85     17.52 o 
  22   0   2       20.04       24.30     17.52 o 
 -22   1   2       36.00       51.43     11.97 o 
 -21   1   2        2.71        0.95      6.94 o 
 -20   1   2       52.16       34.63      9.46 o 
 -19   1   2       50.68       37.66      7.15 o 
 -18   1   2      365.03      321.34     11.44 o 
 -17   1   2      112.96      111.12      7.34 o 
 -16   1   2       13.86       15.63      4.47 o 
 -15   1   2        1.26       -3.89      3.89 o 
 -14   1   2        7.97        2.05      4.46 o 
 -13   1   2        0.63       -1.85      3.58 o 
 -12   1   2       61.36       64.43      5.46 o 
 -11   1   2        0.35       -0.86      2.98 o 
 -10   1   2      190.64      207.99      6.38 o 
  -9   1   2     1790.30     1886.41     22.48 o 
  -8   1   2       96.10       94.17      4.00 o 
  -7   1   2       11.65       12.59      2.31 o 
  -6   1   2       35.87       42.37      2.73 o 
  -5   1   2      449.51      442.85      6.61 o 
  -4   1   2     3918.91     3688.60     34.47 o 
  -3   1   2     1544.09     1444.46     15.90 o 
  -2   1   2     1214.20     1104.86     12.43 o 
  -1   1   2      510.84      491.93      6.54 o 
   0   1   2      702.84      601.43      8.14 o 
   1   1   2     8734.91     8099.78     77.88 o 
   2   1   2     2023.14     1883.99     19.64 o 
   3   1   2     3826.28     3712.13     37.02 o 
   4   1   2     1021.57      929.54     11.13 o 
   5   1   2     1354.30     1355.10     17.01 o 
   6   1   2     2021.91     2027.60     24.38 o 
   7   1   2      123.63      130.18      7.32 o 
   8   1   2       36.51       29.63      3.16 o 
   9   1   2      591.41      575.48     12.64 o 
  10   1   2       10.44        9.60      4.81 o 
  11   1   2      165.50      161.21      7.99 o 
  12   1   2        0.60        3.21      4.43 o 
  13   1   2      230.44      236.37     29.66 o 
  14   1   2      483.77      503.94     16.39 o 
  15   1   2      124.20      104.41      9.45 o 
  16   1   2      118.77      119.39      9.36 o 
  17   1   2       14.85        4.87      8.48 o 
  18   1   2       65.65       67.87     23.73 o 
  19   1   2        0.04       -7.48     12.71 o 
  20   1   2        2.18       -7.07      8.18 o 
  21   1   2        2.41        7.49     10.36 o 
  22   1   2       10.40        4.27     10.58 o 
 -21   2   2        6.42       11.01      6.98 o 
 -20   2   2        0.39       -0.65      6.06 o 
 -19   2   2        7.70        4.94      6.89 o 
 -18   2   2        0.19       -3.58      6.05 o 
 -17   2   2        5.45        7.94      5.00 o 
 -16   2   2       36.05       23.44      5.28 o 
 -15   2   2       26.21       14.91      5.31 o 
 -14   2   2       50.67       58.00      6.97 o 
 -13   2   2       56.94       42.79      5.90 o 
 -12   2   2       58.78       57.38      5.72 o 
 -11   2   2      463.71      514.87     13.29 o 
 -10   2   2      681.46      732.70     12.72 o 
  -9   2   2      160.89      162.54      7.07 o 
  -8   2   2        0.45       -1.41      2.50 o 
  -7   2   2     3095.10     3198.74     48.47 o 
  -6   2   2      191.28      178.58      5.99 o 
  -5   2   2        1.15        1.61      2.57 o 
  -4   2   2      176.74      180.71      5.45 o 
  -3   2   2      560.02      549.29      9.24 o 
  -2   2   2      216.93      183.50      6.48 o 
  -1   2   2    25524.67    25145.87    292.33 o 
   0   2   2     9154.58     8844.28    105.09 o 
   1   2   2       35.05       35.93      3.34 o 
   2   2   2      463.48      435.64      8.90 o 
   3   2   2      714.44      661.98     13.23 o 
   4   2   2      357.45      339.89      6.80 o 
   5   2   2        0.10       -1.43      2.17 o 
   6   2   2     1181.02     1133.08     18.50 o 
   7   2   2      404.22      438.35     11.58 o 
   8   2   2      418.35      448.50     10.95 o 
   9   2   2      536.85      508.58     12.08 o 
  10   2   2       35.05       24.54      5.20 o 
  11   2   2       67.54       70.70      7.03 o 
  12   2   2      299.27      286.59     16.67 o 
  13   2   2      414.83      420.59     27.40 o 
  14   2   2       91.86       80.34     10.36 o 
  15   2   2        5.98        6.55      6.92 o 
  16   2   2      726.05      760.51     27.17 o 
  17   2   2      698.47      709.52     26.76 o 
  18   2   2      112.86      113.69     10.98 o 
  19   2   2        2.85       -6.69      6.69 o 
  20   2   2        2.77       -8.98      8.98 o 
  21   2   2        0.06        0.40      9.38 o 
 -21   3   2       12.41       11.02     10.58 o 
 -20   3   2       63.95       71.65     10.54 o 
 -19   3   2      184.02      194.85     38.70 o 
 -18   3   2       62.93       52.11     10.94 o 
 -17   3   2      262.57      242.68     17.75 o 
 -16   3   2       45.26       38.99      9.59 o 
 -15   3   2       75.16       81.26     10.77 o 
 -14   3   2        2.26       -6.18      6.18 o 
 -13   3   2       87.54       91.04     12.71 o 
 -12   3   2        0.42        5.76      6.18 o 
 -11   3   2      973.63     1028.49     28.76 o 
 -10   3   2        0.27        1.68      4.22 o 
  -9   3   2       67.15       74.98      6.95 o 
  -8   3   2       47.14       46.12      8.74 o 
  -7   3   2       60.58       55.95      4.94 o 
  -6   3   2      202.06      186.09      7.70 o 
  -5   3   2      188.33      168.82      9.22 o 
  -4   3   2      355.44      368.32      9.53 o 
  -3   3   2      165.10      175.24      7.05 o 
  -2   3   2      787.32      849.36     15.11 o 
  -1   3   2     1722.13     1673.08     24.64 o 
   0   3   2       35.57       45.23      4.16 o 
   1   3   2       13.33       11.88      3.45 o 
   2   3   2      264.49      275.16      8.05 o 
   3   3   2       45.13       47.79      4.91 o 
   4   3   2      444.89      403.01     10.09 o 
   5   3   2      275.31      263.41      8.40 o 
   6   3   2      105.94      115.89      4.88 o 
   7   3   2      549.83      608.79     10.59 o 
   8   3   2      198.22      224.36     10.44 o 
   9   3   2       62.42       73.19      9.38 o 
  10   3   2      140.46      126.18     11.30 o 
  11   3   2      103.31       87.93      9.59 o 
  12   3   2        2.35        2.57      6.18 o 
  13   3   2      198.84      201.92     14.77 o 
  14   3   2      291.19      255.10     16.95 o 
  15   3   2        7.43        3.97     13.28 o 
  16   3   2       59.57       60.63     10.98 o 
  17   3   2       11.82       31.36      9.78 o 
  18   3   2       51.76       48.67     11.38 o 
  19   3   2       32.50       32.65     23.17 o 
  20   3   2       17.29       22.83     10.70 o 
 -19   4   2       40.30       28.01     14.69 o 
 -18   4   2        0.09       -5.25      8.76 o 
 -17   4   2       13.15       22.36      9.38 o 
 -16   4   2       61.42       99.67     22.88 o 
 -15   4   2        0.96        2.09      7.78 o 
 -14   4   2        6.23       17.98      8.18 o 
 -13   4   2       62.42       53.31      9.96 o 
 -12   4   2      227.25      223.13     15.35 o 
 -11   4   2      116.72      112.76     12.15 o 
 -10   4   2       15.18       24.46     14.97 o 
  -9   4   2       55.71       77.67     14.97 o 
  -8   4   2      110.64      112.40      8.47 o 
  -7   4   2       34.85       44.94      9.66 o 
  -6   4   2       47.76       45.51      5.97 o 
  -5   4   2       78.69       84.09      7.05 o 
  -4   4   2        0.00       -4.18      4.18 o 
  -3   4   2     1529.03     1498.87     24.36 o 
  -2   4   2     4791.64     4656.29     61.02 o 
  -1   4   2     1482.83     1508.45     24.29 o 
   0   4   2     1508.96     1532.61     24.58 o 
   1   4   2      204.00      200.96      8.32 o 
   2   4   2     1129.60     1115.37     28.96 o 
   3   4   2      561.17      554.95     12.92 o 
   4   4   2        3.70        3.04      4.22 o 
   5   4   2      122.97      133.53     11.54 o 
   6   4   2      250.50      241.18     20.26 o 
   7   4   2      360.24      383.67     13.26 o 
   8   4   2     2483.11     2530.45     41.22 o 
   9   4   2        0.72       -2.26      8.19 o 
  10   4   2       96.06      101.39     10.79 o 
  11   4   2       11.03       14.29      7.38 o 
  12   4   2       62.05       57.16      9.59 o 
  13   4   2       76.06       83.33     10.98 o 
  14   4   2        0.78        0.63     12.15 o 
  15   4   2        2.65       -1.70      7.59 o 
  16   4   2        7.76       -0.78      9.89 o 
  17   4   2      251.74      275.46     19.98 o 
  18   4   2      157.71      141.95     20.62 o 
  19   4   2        4.54        0.85      9.59 o 
 -18   5   2       36.58       41.05     11.74 o 
 -17   5   2        0.01       -9.89      9.89 o 
 -16   5   2      194.54      193.44     17.38 o 
 -15   5   2      201.00      183.89     37.01 o 
 -14   5   2       61.83       72.21     11.50 o 
 -13   5   2       85.00       68.57     19.21 o 
 -12   5   2       39.38       35.31      9.19 o 
 -11   5   2       63.09       63.78     10.36 o 
 -10   5   2       21.35       28.04      8.36 o 
  -9   5   2      212.27      238.53     16.15 o 
  -8   5   2        6.30        6.78      6.79 o 
  -7   5   2        0.93       -5.78      5.78 o 
  -6   5   2       16.07       14.19      6.76 o 
  -5   5   2       29.84       21.57      6.76 o 
  -4   5   2       31.21       42.17     16.67 o 
  -3   5   2      817.50      781.64     24.17 o 
  -2   5   2     1019.68     1033.23     23.37 o 
  -1   5   2      352.52      387.87     16.19 o 
   0   5   2        0.38        2.12      5.16 o 
   1   5   2      136.21      155.84     10.23 o 
   2   5   2        0.59       -0.71      5.93 o 
   3   5   2        8.79        9.89      5.99 o 
   4   5   2        3.15       -4.48      5.70 o 
   5   5   2        0.02        2.26      5.59 o 
   6   5   2      628.15      641.11     22.76 o 
   7   5   2        0.00        6.51      6.92 o 
   8   5   2       25.02       23.19     15.54 o 
   9   5   2      148.99      178.04     37.01 o 
  10   5   2        0.00        4.80      7.19 o 
  11   5   2        8.96        5.85      7.38 o 
  12   5   2       19.62       19.93      8.58 o 
  13   5   2       22.74       17.98     21.47 o 
  14   5   2        0.02       -2.01      7.78 o 
  15   5   2       20.79       13.88      9.33 o 
  16   5   2        3.80        8.90      9.33 o 
  17   5   2       58.84       72.95     13.11 o 
  18   5   2        0.52        2.80      9.96 o 
 -16   6   2       66.16       59.33     18.65 o 
 -15   6   2       76.00       88.98     14.37 o 
 -14   6   2        5.35       -5.87     16.67 o 
 -13   6   2        2.07        5.92      9.16 o 
 -12   6   2       15.27       21.37     10.36 o 
 -11   6   2      134.81      143.85     14.95 o 
 -10   6   2      120.05      132.24     14.18 o 
  -9   6   2       12.50       15.12      8.53 o 
  -8   6   2       12.36       19.13      8.28 o 
  -7   6   2        3.52       -5.09      7.91 o 
  -6   6   2      137.00      148.37     14.69 o 
  -5   6   2      162.17      175.64     14.37 o 
  -4   6   2      190.60      181.74     14.37 o 
  -3   6   2      394.63      393.77     31.08 o 
  -2   6   2        3.38       -0.85      6.79 o 
  -1   6   2      323.40      295.52     17.75 o 
   0   6   2      121.94      119.48     12.18 o 
   1   6   2        0.37       -3.05      7.35 o 
   2   6   2        0.00       -6.18      6.18 o 
   3   6   2        6.86        1.44      6.98 o 
   4   6   2        8.50        1.40      6.98 o 
   5   6   2       38.82       48.91      9.59 o 
   6   6   2      311.98      279.49     17.75 o 
   7   6   2       55.76       38.82      9.59 o 
   8   6   2      118.78      149.03     14.18 o 
   9   6   2       43.89       33.18      9.38 o 
  10   6   2       55.86       63.96     11.30 o 
  11   6   2       41.08       50.52     14.13 o 
  12   6   2       10.40       -0.95      8.53 o 
  13   6   2       30.75       25.63     10.14 o 
  14   6   2        7.04        8.38     14.69 o 
  15   6   2       18.65       -2.34      9.78 o 
  16   6   2        3.31        3.06     15.26 o 
 -13   7   2        0.01       -9.59      9.59 o 
 -12   7   2        1.21       -1.97      9.38 o 
 -11   7   2        0.33        0.28      9.19 o 
 -10   7   2      362.74      389.21     24.11 o 
  -9   7   2      126.28      116.82     14.37 o 
  -8   7   2        4.87        1.98      8.98 o 
  -7   7   2        3.04       -7.59      7.59 o 
  -6   7   2        6.79        5.87      9.61 o 
  -5   7   2       12.47        5.09      8.36 o 
  -4   7   2        3.84        8.31      8.18 o 
  -3   7   2       30.70       34.77      9.59 o 
  -2   7   2        1.21        4.16      7.56 o 
  -1   7   2        5.28        4.75      8.12 o 
   0   7   2      211.30      227.80     16.98 o 
   1   7   2        5.28        1.58      8.18 o 
   2   7   2        2.39       -7.19      7.19 o 
   3   7   2        0.80        4.63      8.18 o 
   4   7   2        9.62        2.29     11.30 o 
   5   7   2        1.38       -2.54      7.99 o 
   6   7   2        0.12       12.82      8.58 o 
   7   7   2       11.48        1.54      8.76 o 
   8   7   2        1.92       -0.57      8.39 o 
   9   7   2       13.22       21.70     10.18 o 
  10   7   2        0.57       -2.55      9.16 o 
  11   7   2        6.88       24.35     10.70 o 
  12   7   2       12.40       18.96     10.98 o 
  13   7   2        2.94        7.63     10.98 o 
  -8   8   2       25.09       15.70     10.98 o 
  -7   8   2        0.78       -8.52      9.96 o 
  -6   8   2        2.01        1.86     12.71 o 
  -5   8   2        5.08       -3.69      9.78 o 
  -4   8   2       16.41       11.58      9.99 o 
  -3   8   2        9.16        2.16      9.38 o 
  -2   8   2        2.39        3.73     12.71 o 
  -1   8   2       56.25       70.08     12.98 o 
   0   8   2        5.64        1.65      9.16 o 
   1   8   2       12.29       10.36      9.38 o 
   2   8   2        0.27       -7.04      8.76 o 
   3   8   2        1.50       18.62     10.18 o 
   4   8   2       66.95       43.82     12.18 o 
   5   8   2       74.86       79.31     13.74 o 
   6   8   2        7.63       13.67     18.65 o 
   7   8   2       25.96       13.10     10.77 o 
   8   8   2        0.07       -2.64     10.18 o 
 -22   1   3        1.49       -3.58      9.38 o 
 -21   1   3        1.27       14.41      7.91 o 
 -20   1   3       77.93       72.05      8.68 o 
 -19   1   3      117.91      113.30      8.06 o 
 -18   1   3      323.46      303.43     11.67 o 
 -17   1   3      199.00      158.69      8.77 o 
 -16   1   3      138.66      123.81      7.55 o 
 -15   1   3       18.80       20.49      4.66 o 
 -14   1   3       27.90       32.53      6.76 o 
 -13   1   3        0.26       -0.57      3.60 o 
 -12   1   3      112.87      123.10      6.53 o 
 -11   1   3       21.27       17.32      3.43 o 
 -10   1   3       19.69       29.43      3.01 o 
  -9   1   3     1133.38     1169.17     14.69 o 
  -8   1   3      137.50      142.98      4.83 o 
  -7   1   3       62.38       59.64      3.33 o 
  -6   1   3       22.78       25.07      2.49 o 
  -5   1   3        2.24        1.10      1.83 o 
  -4   1   3       25.05       23.77      2.02 o 
  -3   1   3     1320.36     1289.65     12.65 o 
  -2   1   3     1555.67     1571.38     16.89 o 
  -1   1   3      406.55      390.23      6.65 o 
   0   1   3     1396.72     1312.67     14.66 o 
   1   1   3       41.25       31.47      2.24 o 
   2   1   3      584.33      590.59      7.80 o 
   3   1   3      210.66      183.80      4.15 o 
   4   1   3      825.40      813.04     13.10 o 
   5   1   3      523.25      470.55      8.16 o 
   6   1   3     5248.23     5542.00     60.99 o 
   7   1   3       66.63       66.88      4.40 o 
   8   1   3        3.25        1.71      3.83 o 
   9   1   3       30.95       23.76      3.11 o 
  10   1   3       32.26       37.67      3.63 o 
  11   1   3      325.09      347.26      8.43 o 
  12   1   3       16.62       25.47      3.66 o 
  13   1   3        8.86        9.61      4.55 o 
  14   1   3     1210.58     1176.89     33.36 o 
  15   1   3        0.19        0.27      6.98 o 
  16   1   3      129.70      132.40     13.38 o 
  17   1   3       29.15       12.54      8.58 o 
  18   1   3       16.52        6.22      8.39 o 
  19   1   3      101.89      101.52     36.16 o 
  20   1   3        0.27       -8.45      8.58 o 
  21   1   3       64.60       75.36     13.57 o 
 -21   2   3       10.11       21.37      9.96 o 
 -20   2   3       19.97       19.96      8.32 o 
 -19   2   3        7.53        0.50      6.12 o 
 -18   2   3        4.96        3.63      5.79 o 
 -17   2   3       78.52       69.09      6.50 o 
 -16   2   3      300.66      287.25     10.50 o 
 -15   2   3        2.94       -1.00      4.32 o 
 -14   2   3       39.63       58.97      9.64 o 
 -13   2   3       77.36       85.76      7.58 o 
 -12   2   3       61.26       68.95      5.97 o 
 -11   2   3      212.87      231.59      9.15 o 
 -10   2   3      745.80      750.76     15.01 o 
  -9   2   3      678.37      729.20     11.75 o 
  -8   2   3      545.98      555.25      9.72 o 
  -7   2   3       30.38       39.06      3.37 o 
  -6   2   3      972.51      929.16     15.74 o 
  -5   2   3      714.34      684.45     12.41 o 
  -4   2   3      311.61      330.36      7.75 o 
  -3   2   3      109.46      117.66      4.93 o 
  -2   2   3      283.36      268.95      6.67 o 
  -1   2   3     1325.99     1413.73     19.76 o 
   0   2   3     2753.17     2695.38     31.06 o 
   1   2   3        0.06        0.33      2.30 o 
   2   2   3       38.21       31.52      2.94 o 
   3   2   3      376.38      378.28      9.24 o 
   4   2   3       96.64      101.72      4.34 o 
   5   2   3     1213.45     1225.88     16.71 o 
   6   2   3      895.37      963.51     19.79 o 
   7   2   3      201.56      244.25      8.00 o 
   8   2   3       36.27       40.16      4.74 o 
   9   2   3      154.34      162.92     11.77 o 
  10   2   3        3.50        0.20      4.10 o 
  11   2   3       25.28       23.00      5.39 o 
  12   2   3       15.72       16.59      7.06 o 
  13   2   3      554.29      537.89     32.49 o 
  14   2   3     1213.33     1201.73     33.55 o 
  15   2   3       51.44       53.43     12.43 o 
  16   2   3     1796.70     1808.92     61.02 o 
  17   2   3      169.22      196.35     30.23 o 
  18   2   3        2.09        7.90      6.95 o 
  19   2   3        2.13        2.26      8.79 o 
  20   2   3       19.58       16.48     17.80 o 
 -20   3   3       31.60       30.95      7.95 o 
 -19   3   3       52.58       61.30      9.71 o 
 -18   3   3       14.02        2.59     15.54 o 
 -17   3   3       89.85       95.58     12.39 o 
 -16   3   3       48.83       38.30      9.56 o 
 -15   3   3        0.43       -1.13      7.19 o 
 -14   3   3       11.40       11.96      6.98 o 
 -13   3   3      132.54      125.33     11.99 o 
 -12   3   3        4.72        1.41      6.39 o 
 -11   3   3      715.23      727.22     18.91 o 
 -10   3   3       87.65       91.37      7.50 o 
  -9   3   3        7.49        4.21      5.00 o 
  -8   3   3      273.48      285.12     10.65 o 
  -7   3   3        6.89        4.75      3.37 o 
  -6   3   3       39.12       37.69      4.29 o 
  -5   3   3       46.11       44.15      4.44 o 
  -4   3   3       17.43        7.80      3.44 o 
  -3   3   3      544.60      643.40     12.70 o 
  -2   3   3        5.55        0.29      3.01 o 
  -1   3   3      168.24      165.90      6.61 o 
   0   3   3     1338.61     1383.59     21.18 o 
   1   3   3       74.99       74.56      7.58 o 
   2   3   3      170.23      169.55      6.85 o 
   3   3   3      494.89      497.37     10.93 o 
   4   3   3       25.98       23.61      3.52 o 
   5   3   3       84.31      102.21      4.94 o 
   6   3   3        0.63       -2.66      2.66 o 
   7   3   3      261.14      308.11      8.25 o 
   8   3   3      974.80     1040.21     22.39 o 
   9   3   3       33.08       35.79      9.64 o 
  10   3   3       58.66       53.45      6.63 o 
  11   3   3       12.41        7.63      5.99 o 
  12   3   3      473.85      500.17     20.36 o 
  13   3   3      258.02      262.42     16.72 o 
  14   3   3       99.07      100.95     11.74 o 
  15   3   3        0.76       -6.18      6.92 o 
  16   3   3        4.04        6.58      7.91 o 
  17   3   3        6.09        6.37      8.58 o 
  18   3   3        0.47       -6.94      8.36 o 
  19   3   3        6.61        9.20     14.41 o 
  20   3   3        0.04        3.75      9.89 o 
 -19   4   3       23.36       11.87     14.69 o 
 -18   4   3       79.35       79.11     13.18 o 
 -17   4   3       72.39       71.55     11.97 o 
 -16   4   3       22.32       23.61      9.32 o 
 -15   4   3      197.41      187.76     20.91 o 
 -14   4   3        6.18       -0.83      7.16 o 
 -13   4   3       67.48       76.50     21.19 o 
 -12   4   3        2.65        5.05     13.56 o 
 -11   4   3       32.89       21.20      7.56 o 
 -10   4   3       20.80       28.71      7.78 o 
  -9   4   3       14.10       11.35      5.06 o 
  -8   4   3        0.80       -1.60      4.29 o 
  -7   4   3       29.16       29.90      5.65 o 
  -6   4   3      133.42      116.54      8.04 o 
  -5   4   3      258.49      267.28     21.17 o 
  -4   4   3        2.83       -4.99      5.57 o 
  -3   4   3      230.78      205.05      9.78 o 
  -2   4   3     2527.91     2499.41     41.53 o 
  -1   4   3     3598.35     3595.46     56.21 o 
   0   4   3      486.68      456.07     13.25 o 
   1   4   3        3.97        6.22      4.24 o 
   2   4   3      236.80      241.28     16.38 o 
   3   4   3        6.22        0.33      4.01 o 
   4   4   3       13.66        6.43      4.45 o 
   5   4   3        2.12       -0.81      3.99 o 
   6   4   3      146.06      162.96      9.15 o 
   7   4   3      492.18      497.25     11.54 o 
   8   4   3      425.44      431.00     10.53 o 
   9   4   3       92.76      103.01     30.23 o 
  10   4   3        2.84       -2.26      6.39 o 
  11   4   3       45.21       45.05     15.54 o 
  12   4   3       19.75       23.12      7.78 o 
  13   4   3      389.88      412.12     27.97 o 
  14   4   3      243.76      280.14     18.78 o 
  15   4   3        8.93        7.06      8.39 o 
  16   4   3       74.26       55.48     12.71 o 
  17   4   3        3.01        1.88      8.98 o 
  18   4   3       60.73       69.35     17.80 o 
  19   4   3        0.00       -5.58     17.52 o 
 -17   5   3        2.31       -0.57      9.59 o 
 -16   5   3       34.96       27.43     10.54 o 
 -15   5   3        0.04       -2.96      8.18 o 
 -14   5   3        1.07        8.43      9.32 o 
 -13   5   3      108.10       91.76     12.31 o 
 -12   5   3       72.18       56.41     14.13 o 
 -11   5   3      897.57      907.15     29.31 o 
 -10   5   3        1.18       -6.18      6.18 o 
  -9   5   3      165.95      151.43     13.34 o 
  -8   5   3       10.98        8.99      6.98 o 
  -7   5   3      115.89      117.68     11.38 o 
  -6   5   3       32.50       26.84      7.59 o 
  -5   5   3       42.33       55.07     15.82 o 
  -4   5   3       11.41       16.35      5.48 o 
  -3   5   3       55.32       64.43      7.13 o 
  -2   5   3      730.71      741.28     28.90 o 
  -1   5   3      199.43      222.21     11.31 o 
   0   5   3        4.84       -1.24      7.62 o 
   1   5   3       42.91       42.80      6.83 o 
   2   5   3       40.60       43.91      9.42 o 
   3   5   3       37.23       29.73      6.05 o 
   4   5   3        3.56        4.78      5.95 o 
   5   5   3       31.22       29.77      7.38 o 
   6   5   3      289.86      328.95     17.69 o 
   7   5   3        4.51       -0.48      4.54 o 
   8   5   3      135.21      144.23     10.96 o 
   9   5   3       93.70       78.33     10.77 o 
  10   5   3        6.03       -2.89     15.54 o 
  11   5   3       30.15       15.50      8.36 o 
  12   5   3        9.10        5.54      8.36 o 
  13   5   3       12.01       11.13      8.58 o 
  14   5   3        1.45       24.86      9.19 o 
  15   5   3        4.85       10.19      9.09 o 
  16   5   3       60.24       80.12     13.18 o 
  17   5   3       38.81       50.69     17.80 o 
 -15   6   3        0.89      -13.56     13.56 o 
 -14   6   3       47.40       23.92     10.98 o 
 -13   6   3       67.42       86.84     13.58 o 
 -12   6   3      235.13      224.61     18.15 o 
 -11   6   3      348.47      361.66     35.60 o 
 -10   6   3      307.73      346.99     21.07 o 
  -9   6   3       15.47        3.79      8.18 o 
  -8   6   3      168.11      166.13     14.69 o 
  -7   6   3       85.62       83.00     11.57 o 
  -6   6   3      114.41      126.41     12.94 o 
  -5   6   3       20.69       22.92      8.58 o 
  -4   6   3      364.40      318.97     26.84 o 
  -3   6   3      618.13      538.27     21.53 o 
  -2   6   3      165.33      129.95     12.54 o 
  -1   6   3      309.47      289.34     35.88 o 
   0   6   3       61.51       68.27      9.99 o 
   1   6   3      579.80      570.73     22.17 o 
   2   6   3      262.37      239.36     15.97 o 
   3   6   3      187.28      188.95     14.58 o 
   4   6   3        0.43        0.34      6.92 o 
   5   6   3        3.58       -1.45      6.98 o 
   6   6   3        0.01       -6.58      6.58 o 
   7   6   3      573.78      560.34     25.99 o 
   8   6   3        4.16       -1.66      7.38 o 
   9   6   3        0.00        3.93      8.18 o 
  10   6   3        9.76       13.28      9.19 o 
  11   6   3       31.72       25.08      9.78 o 
  12   6   3        1.38        4.01      8.76 o 
  13   6   3        3.92       -0.18      9.38 o 
  14   6   3        0.34        4.91     16.67 o 
  15   6   3       12.61       29.85     13.00 o 
 -12   7   3       12.99      -13.00     13.00 o 
 -11   7   3       28.71       22.51     12.43 o 
 -10   7   3      230.54      274.14     20.78 o 
  -9   7   3      158.83      164.72     16.37 o 
  -8   7   3        0.39       -8.18      8.18 o 
  -7   7   3      117.30      115.65     18.08 o 
  -6   7   3        0.55       -6.27      7.87 o 
  -5   7   3        0.07       -0.18      8.18 o 
  -4   7   3       71.37      101.19     24.01 o 
  -3   7   3        0.55        6.35      8.12 o 
  -2   7   3      112.91       99.56     12.54 o 
  -1   7   3        1.79        5.89      8.36 o 
   0   7   3      228.11      192.63     16.18 o 
   1   7   3        4.25        0.28      7.99 o 
   2   7   3        4.33        2.83      7.99 o 
   3   7   3       33.99       41.74      9.99 o 
   4   7   3       13.51       19.95      8.98 o 
   5   7   3        2.77       11.70      8.98 o 
   6   7   3       60.39       31.92     10.39 o 
   7   7   3       93.23      119.08     19.21 o 
   8   7   3        2.44       -1.24      9.61 o 
   9   7   3        5.08        8.40      9.16 o 
  10   7   3        0.30       -8.76      8.76 o 
  11   7   3        1.24        4.29     10.14 o 
  12   7   3       24.30       25.54     11.34 o 
  -6   8   3       23.29       45.20     17.52 o 
  -5   8   3        9.16       12.16      9.96 o 
  -4   8   3      141.34      135.92     15.78 o 
  -3   8   3       22.32       16.77     20.62 o 
  -2   8   3       33.45       24.86     10.79 o 
  -1   8   3        7.57        0.57      9.38 o 
   0   8   3        1.12       -1.41     12.43 o 
   1   8   3        7.78       23.13     10.36 o 
   2   8   3        7.27        7.12     11.30 o 
   3   8   3       42.33       47.87     13.28 o 
   4   8   3        7.72       20.50     10.98 o 
   5   8   3       30.93       58.67     12.58 o 
   6   8   3        5.03        6.70      9.73 o 
   7   8   3       15.12       16.39     15.26 o 
 -21   0   4      235.73      251.43     25.43 o 
 -20   0   4      312.27      315.20     19.93 o 
 -19   0   4        5.34        0.74      8.18 o 
 -18   0   4        0.77        6.58      7.78 o 
 -17   0   4      919.45      826.95     53.68 o 
 -16   0   4      192.72      202.77     12.18 o 
 -15   0   4      151.80      130.50      9.98 o 
 -14   0   4       23.21       26.59      6.08 o 
 -13   0   4      217.48      219.04     20.33 o 
 -12   0   4      146.11      148.77      8.99 o 
 -11   0   4       22.06       30.34      9.36 o 
 -10   0   4       53.49       69.33      8.24 o 
  -9   0   4       21.91       24.92      3.89 o 
  -8   0   4     1179.80     1194.24     18.90 o 
  -7   0   4     1253.07     1316.63     19.80 o 
  -6   0   4     2121.15     2239.33     29.89 o 
  -5   0   4     2225.11     2382.34     30.85 o 
  -4   0   4       40.53       51.53      3.42 o 
  -3   0   4      107.24      122.57      5.95 o 
  -2   0   4     1933.34     1796.10     26.35 o 
   0   0   4     3432.54     3330.21     87.58 o 
   1   0   4      470.54      478.00     20.34 o 
   2   0   4     2103.35     2065.70     57.63 o 
   3   0   4       11.89       -3.39      6.22 o 
   4   0   4       16.31       18.55      4.52 o 
   5   0   4     1542.90     1520.06     30.95 o 
   6   0   4     2543.00     2767.42     51.74 o 
   7   0   4      348.88      379.89     12.98 o 
   8   0   4     2107.97     2514.57     49.74 o 
   9   0   4      511.33      440.69     17.80 o 
  10   0   4      121.24      107.64      9.19 o 
  11   0   4      424.30      395.67     22.60 o 
  12   0   4       12.37       16.51      6.11 o 
  13   0   4        3.11       -1.70      8.48 o 
  14   0   4        1.87       -8.48      8.48 o 
  15   0   4     3024.51     2997.98     92.66 o 
  16   0   4     2260.52     2402.45     79.67 o 
  17   0   4        0.82       -8.48     10.17 o 
  18   0   4       47.83       58.20     16.95 o 
  19   0   4      132.70      135.60     22.60 o 
  20   0   4       18.85       26.56     15.26 o 
 -21   1   4        2.44       13.56     14.69 o 
 -20   1   4       18.13       24.02      7.96 o 
 -19   1   4      120.86      125.56      9.59 o 
 -18   1   4      323.68      306.96     11.90 o 
 -17   1   4       15.73       10.61      4.98 o 
 -16   1   4        7.22        3.17      5.06 o 
 -15   1   4        4.28        7.97      4.39 o 
 -14   1   4       61.61       70.13      6.56 o 
 -13   1   4        0.63        4.88      3.90 o 
 -12   1   4       80.16       80.44      5.62 o 
 -11   1   4      128.75      135.20      6.60 o 
 -10   1   4       20.75       24.32      4.35 o 
  -9   1   4       18.21       22.70      2.72 o 
  -8   1   4      363.35      332.91      6.20 o 
  -7   1   4      197.25      198.77      4.72 o 
  -6   1   4       24.65       28.39      2.46 o 
  -5   1   4      289.08      283.98      5.81 o 
  -4   1   4      731.17      837.64     12.40 o 
  -3   1   4     1137.75     1157.75     13.30 o 
  -2   1   4     2361.36     2278.63     31.07 o 
  -1   1   4       10.81        8.92      1.77 o 
   0   1   4        1.93       -0.55      1.70 o 
   1   1   4      106.02      116.01      4.86 o 
   2   1   4        6.57        6.85      2.01 o 
   3   1   4      141.76      147.92      4.61 o 
   4   1   4     1130.93     1170.65     19.00 o 
   5   1   4      596.38      674.50     13.81 o 
   6   1   4     3425.64     3689.05     54.47 o 
   7   1   4       46.32       36.41      4.45 o 
   8   1   4       43.02       53.13      5.72 o 
   9   1   4       38.45       35.30      5.13 o 
  10   1   4       13.23       12.99      3.49 o 
  11   1   4      525.94      550.33     12.46 o 
  12   1   4      296.66      353.03     13.81 o 
  13   1   4      388.38      417.48     14.62 o 
  14   1   4       83.10       86.74     16.39 o 
  15   1   4       17.60       10.03      7.78 o 
  16   1   4        0.00       -0.85     12.15 o 
  17   1   4       39.50       43.66     10.14 o 
  18   1   4       68.76       70.51     15.82 o 
  19   1   4        0.09        2.26      8.79 o 
  20   1   4       64.93       72.05     13.18 o 
 -21   2   4        0.21       10.74     14.13 o 
 -20   2   4        5.62       14.13     11.30 o 
 -19   2   4       18.69       19.11      6.81 o 
 -18   2   4        0.16        0.49      5.09 o 
 -17   2   4        0.47        3.04      4.63 o 
 -16   2   4       11.22       16.83      5.30 o 
 -15   2   4       53.41       52.94      5.87 o 
 -14   2   4        0.07       -2.07      4.00 o 
 -13   2   4      802.39      778.91     15.45 o 
 -12   2   4       81.81       78.20      5.85 o 
 -11   2   4        6.58        6.51      3.67 o 
 -10   2   4      412.43      444.20     10.40 o 
  -9   2   4      190.72      185.02      6.40 o 
  -8   2   4      175.16      183.44      5.73 o 
  -7   2   4      620.17      585.28      9.14 o 
  -6   2   4       35.34       35.32      2.94 o 
  -5   2   4        5.73        1.63      2.23 o 
  -4   2   4       62.32       53.87      3.56 o 
  -3   2   4      252.12      276.41     10.07 o 
  -2   2   4      104.43       97.47      3.98 o 
  -1   2   4      162.89      147.14      4.64 o 
   0   2   4     2041.32     2042.76     24.40 o 
   1   2   4      603.16      580.22      9.24 o 
   2   2   4      117.04      118.73      4.45 o 
   3   2   4      328.53      342.69      7.15 o 
   4   2   4      215.79      212.62      7.84 o 
   5   2   4      271.75      276.47      6.69 o 
   6   2   4       77.09       82.42      4.27 o 
   7   2   4      495.44      526.04     14.52 o 
   8   2   4      726.91      751.65     17.27 o 
   9   2   4      359.49      349.10     11.63 o 
  10   2   4        8.63        8.80      4.62 o 
  11   2   4        3.00        4.13      4.47 o 
  12   2   4       13.37        6.22      5.99 o 
  13   2   4      345.94      375.73     17.35 o 
  14   2   4     1349.92     1308.82     35.34 o 
  15   2   4      156.70      162.07     23.73 o 
  16   2   4       52.81       64.73     10.79 o 
  17   2   4       87.00      103.96     19.21 o 
  18   2   4        7.71       25.94      9.78 o 
  19   2   4       21.66        3.19      9.33 o 
  20   2   4        1.53       -4.80      9.59 o 
 -20   3   4       10.53       -9.04     14.13 o 
 -19   3   4       35.72       45.88      9.83 o 
 -18   3   4       91.31      107.94      9.59 o 
 -17   3   4       37.78       58.81     13.60 o 
 -16   3   4        9.92        5.97      6.72 o 
 -15   3   4        8.64       20.82     12.71 o 
 -14   3   4       53.01       47.22     15.54 o 
 -13   3   4      105.91      101.47     11.10 o 
 -12   3   4      468.34      473.66     15.42 o 
 -11   3   4       53.80       59.76      7.13 o 
 -10   3   4     1738.73     1775.83     32.93 o 
  -9   3   4       17.65       20.24      4.87 o 
  -8   3   4       27.02       26.99      5.22 o 
  -7   3   4       34.35       43.63      5.00 o 
  -6   3   4       96.67       94.03      5.72 o 
  -5   3   4       46.84       47.38      4.51 o 
  -4   3   4      561.25      558.06     12.72 o 
  -3   3   4     1961.21     2044.53     28.80 o 
  -2   3   4     2147.83     2329.72     32.04 o 
  -1   3   4      544.79      560.32     11.85 o 
   0   3   4       66.87       66.45      4.43 o 
   1   3   4      122.77      123.70      5.37 o 
   2   3   4       80.16       80.22      4.47 o 
   3   3   4      242.77      248.10      6.90 o 
   4   3   4      196.93      198.84      6.48 o 
   5   3   4       80.04       96.09      5.37 o 
   6   3   4       68.09       69.12      4.97 o 
   7   3   4        0.55        2.16      3.09 o 
   8   3   4      215.52      251.77     16.15 o 
   9   3   4       25.13       21.83      7.68 o 
  10   3   4        0.32       -3.39      4.29 o 
  11   3   4       12.95       10.82      6.58 o 
  12   3   4        9.95       -5.59      5.59 o 
  13   3   4      150.86      167.28     13.98 o 
  14   3   4      363.22      393.44     21.16 o 
  15   3   4       77.15       81.74     11.78 o 
  16   3   4        2.96        7.51      7.96 o 
  17   3   4        0.65        3.58      8.12 o 
  18   3   4        1.72        1.99      9.16 o 
  19   3   4        1.24       -3.39      8.79 o 
 -19   4   4       12.50       -2.26     16.39 o 
 -18   4   4       45.06       29.95     15.26 o 
 -17   4   4        1.78        3.96     13.00 o 
 -16   4   4        6.25        7.22      8.76 o 
 -15   4   4       18.16       20.65     21.75 o 
 -14   4   4       58.05       49.06      9.78 o 
 -13   4   4      125.10      121.05     12.18 o 
 -12   4   4      969.86      983.70     29.53 o 
 -11   4   4     1462.17     1409.75     36.73 o 
 -10   4   4      118.17      133.22     12.36 o 
  -9   4   4       42.36       50.66      6.83 o 
  -8   4   4        9.36        7.52      4.87 o 
  -7   4   4      304.96      306.97     19.27 o 
  -6   4   4        0.27       -0.22      4.34 o 
  -5   4   4      175.56      181.12      9.45 o 
  -4   4   4       40.67       50.68      6.05 o 
  -3   4   4       74.88       77.05      6.61 o 
  -2   4   4     1691.50     1748.43     38.69 o 
  -1   4   4      894.57      899.86     19.43 o 
   0   4   4      233.18      233.50      9.94 o 
   1   4   4      349.23      352.08     12.67 o 
   2   4   4        1.12       -0.08      3.96 o 
   3   4   4        0.55        3.33      3.60 o 
   4   4   4      257.77      242.80      8.72 o 
   5   4   4        1.85        5.64      3.68 o 
   6   4   4        2.44       -0.55      3.25 o 
   7   4   4       76.64       73.65      5.61 o 
   8   4   4       76.75       85.78      5.79 o 
   9   4   4        2.64        5.07      3.61 o 
  10   4   4       30.61       22.39      7.91 o 
  11   4   4      112.33      106.31     11.30 o 
  12   4   4      310.73      323.85     18.95 o 
  13   4   4      401.47      407.28     27.12 o 
  14   4   4       63.97       66.14     10.70 o 
  15   4   4      297.74      337.11     38.14 o 
  16   4   4       42.92       56.37     13.56 o 
  17   4   4        4.40        4.52      9.19 o 
  18   4   4       15.33       15.60     10.36 o 
 -16   5   4        0.01       14.69     14.69 o 
 -15   5   4       11.30        1.13     11.87 o 
 -14   5   4        0.49        6.27      9.89 o 
 -13   5   4        4.88       12.83     21.19 o 
 -12   5   4      196.13      188.40     15.38 o 
 -11   5   4      250.93      286.63     19.21 o 
 -10   5   4      662.48      697.47     24.95 o 
  -9   5   4       89.68       82.88     10.70 o 
  -8   5   4      328.43      308.57     17.35 o 
  -7   5   4       34.36       47.67      8.79 o 
  -6   5   4       53.69       61.43      7.42 o 
  -5   5   4        2.02        1.32      4.89 o 
  -4   5   4       76.35       73.70      7.50 o 
  -3   5   4       48.26       53.51      7.01 o 
  -2   5   4      141.40      129.02      8.89 o 
  -1   5   4     1033.88     1032.94     50.05 o 
   0   5   4       80.27      101.67     12.64 o 
   1   5   4        3.49        4.92      4.87 o 
   2   5   4        1.25       -3.20      4.57 o 
   3   5   4       39.00       32.20     10.52 o 
   4   5   4      119.59       99.45     17.32 o 
   5   5   4       56.06       67.67      7.20 o 
   6   5   4       21.44       30.16      5.94 o 
   7   5   4      206.80      210.44     10.08 o 
   8   5   4        2.08        6.59      4.62 o 
   9   5   4      111.28       93.41     13.84 o 
  10   5   4        6.67       -0.20      8.76 o 
  11   5   4      115.75      149.70     14.55 o 
  12   5   4       76.91       67.12     11.26 o 
  13   5   4      137.36      135.53     14.08 o 
  14   5   4      133.10      163.98     15.57 o 
  15   5   4       36.76       32.58     10.58 o 
  16   5   4       41.56       45.48     11.59 o 
 -14   6   4       10.89       -5.09     13.00 o 
 -13   6   4       45.86       42.38     16.39 o 
 -12   6   4        0.05       23.73     14.13 o 
 -11   6   4        8.01        7.68      8.18 o 
 -10   6   4      218.94      233.21     17.52 o 
  -9   6   4       13.02       10.41      8.58 o 
  -8   6   4        4.26        6.03      7.78 o 
  -7   6   4       30.80       30.77      8.98 o 
  -6   6   4        5.10        3.96      7.59 o 
  -5   6   4      114.01      110.78     11.78 o 
  -4   6   4      381.40      384.34     20.33 o 
  -3   6   4      589.15      531.40     21.75 o 
  -2   6   4      606.90      586.89     22.28 o 
  -1   6   4       23.28       40.73      9.16 o 
   0   6   4      138.87      132.08     12.58 o 
   1   6   4        5.67       -4.49      6.65 o 
   2   6   4       12.54        8.12      7.56 o 
   3   6   4      153.64      176.95     14.69 o 
   4   6   4      169.03      166.28     13.74 o 
   5   6   4        0.16       -4.75      6.76 o 
   6   6   4       33.71       25.88      6.64 o 
   7   6   4       11.01        5.30      5.64 o 
   8   6   4       28.18       36.36      9.56 o 
   9   6   4        0.62       -7.63      7.63 o 
  10   6   4       33.83       21.61      9.38 o 
  11   6   4       40.85       39.58     19.49 o 
  12   6   4       71.73       63.54     12.14 o 
  13   6   4        0.00       -3.33      9.09 o 
 -10   7   4        9.47       -0.57     13.56 o 
  -9   7   4      231.79      323.19     31.64 o 
  -8   7   4      105.00      133.34     22.04 o 
  -7   7   4        2.72       20.91     14.13 o 
  -6   7   4        3.68       10.08      8.53 o 
  -5   7   4       10.87        6.26      8.18 o 
  -4   7   4       12.01        3.68      8.58 o 
  -3   7   4       27.88       32.94     10.14 o 
  -2   7   4       43.91       34.96     11.58 o 
  -1   7   4        1.28       -7.38      7.38 o 
   0   7   4       12.21       -7.16      7.16 o 
   1   7   4      108.70       87.19     12.18 o 
   2   7   4        7.19       -4.74      7.78 o 
   3   7   4        0.73       -8.76      8.76 o 
   4   7   4        2.05       -6.53     17.23 o 
   5   7   4      208.36      203.81     23.17 o 
   6   7   4       23.48       18.48      9.38 o 
   7   7   4        3.19        8.19      8.79 o 
   8   7   4        1.10        0.28      9.19 o 
   9   7   4        1.29       -9.61     12.43 o 
  10   7   4        6.97       24.30     15.26 o 
  -3   8   4       53.53       71.19     19.21 o 
  -2   8   4      130.77      105.09     21.47 o 
  -1   8   4        5.48        2.83     13.56 o 
   0   8   4       45.38       31.64     15.82 o 
   1   8   4        0.77      -10.74     11.87 o 
   2   8   4       12.28       13.00     15.26 o 
   3   8   4       13.25        5.65     13.56 o 
 -21   1   5        9.74       14.69     14.13 o 
 -20   1   5        3.30       -6.78      6.88 o 
 -19   1   5       47.30       36.48      8.69 o 
 -18   1   5       85.77       64.50      9.43 o 
 -17   1   5        5.28        2.94      4.75 o 
 -16   1   5      210.19      213.00      9.84 o 
 -15   1   5      118.60      123.22      7.75 o 
 -14   1   5        4.16        6.30      4.24 o 
 -13   1   5      166.08      168.05      8.04 o 
 -12   1   5      481.40      476.80     13.89 o 
 -11   1   5      715.59      772.66     14.34 o 
 -10   1   5       28.21       31.93      3.20 o 
  -9   1   5        7.31        4.25      2.19 o 
  -8   1   5       43.03       49.50      2.96 o 
  -7   1   5       24.36       23.95      2.93 o 
  -6   1   5      327.40      339.77      5.90 o 
  -5   1   5       36.42       43.18      2.01 o 
  -4   1   5       36.81       37.10      2.82 o 
  -3   1   5     3754.49     4114.88     45.92 o 
  -2   1   5      857.96      898.80     14.11 o 
  -1   1   5      894.43      976.26     15.02 o 
   0   1   5      741.34      745.96     13.37 o 
   1   1   5      123.88      109.96      5.41 o 
   2   1   5        2.39       -0.25      2.52 o 
   3   1   5       43.28       42.36      3.86 o 
   4   1   5        4.05        5.65      3.30 o 
   5   1   5     1278.29     1347.49     23.36 o 
   6   1   5      513.82      493.10     18.36 o 
   7   1   5      650.64      743.22     35.03 o 
   8   1   5      121.79      133.26      9.38 o 
   9   1   5        5.24        2.56      5.79 o 
  10   1   5      113.06      130.97      8.47 o 
  11   1   5       49.91       47.45      6.39 o 
  12   1   5       33.09       33.76      6.27 o 
  13   1   5      232.40      190.10     14.18 o 
  14   1   5       66.84       78.21     11.17 o 
  15   1   5      131.00      117.49     13.28 o 
  16   1   5       23.72       41.90      9.73 o 
  17   1   5       13.65       13.07      9.04 o 
  18   1   5       15.19       10.74      9.19 o 
  19   1   5        0.37       13.64      9.56 o 
 -20   2   5        6.03       27.12     16.95 o 
 -19   2   5        0.00       -3.66      9.16 o 
 -18   2   5      115.05      126.62     11.45 o 
 -17   2   5        2.17       -2.51      5.53 o 
 -16   2   5       38.67       36.96      7.55 o 
 -15   2   5       17.97       25.32      5.31 o 
 -14   2   5       19.24       16.25      4.89 o 
 -13   2   5      502.58      520.88     11.68 o 
 -12   2   5      895.87      910.30     18.24 o 
 -11   2   5       35.94       30.20      4.42 o 
 -10   2   5      383.72      407.90     10.11 o 
  -9   2   5        4.49        5.45      2.95 o 
  -8   2   5        7.14        0.93      2.28 o 
  -7   2   5       22.97       30.61      2.88 o 
  -6   2   5      113.69      113.56      4.12 o 
  -5   2   5        2.74        4.79      2.06 o 
  -4   2   5      357.69      385.07      7.47 o 
  -3   2   5      331.14      367.25      9.10 o 
  -2   2   5      473.45      485.15      6.94 o 
  -1   2   5       40.38       46.75      3.71 o 
   0   2   5      100.43       96.13      3.54 o 
   1   2   5      504.25      449.25     14.06 o 
   2   2   5       30.62       30.03      3.34 o 
   3   2   5        0.08        3.79      2.19 o 
   4   2   5       90.27       88.03      4.17 o 
   5   2   5      121.35      120.95      4.96 o 
   6   2   5      406.84      417.17      8.51 o 
   7   2   5     1162.46     1239.29     17.74 o 
   8   2   5       43.31       33.46      4.57 o 
   9   2   5       21.90       23.21      3.93 o 
  10   2   5       19.81       20.91      4.00 o 
  11   2   5        6.50        4.92      3.65 o 
  12   2   5       16.37        7.21      6.36 o 
  13   2   5       45.82       36.16     11.87 o 
  14   2   5      517.86      501.74     30.51 o 
  15   2   5      506.29      593.27     33.90 o 
  16   2   5        6.10       11.30     11.87 o 
  17   2   5       42.91       23.33     18.65 o 
  18   2   5       93.45       92.76     16.67 o 
  19   2   5        7.95       10.52      9.73 o 
 -19   3   5      178.37      174.03     26.56 o 
 -18   3   5      305.61      321.61     29.10 o 
 -17   3   5       56.01       56.13     11.74 o 
 -16   3   5       13.94       14.34      7.64 o 
 -15   3   5        0.12        1.26      6.41 o 
 -14   3   5        3.35        5.30      6.21 o 
 -13   3   5        0.97        4.36      5.94 o 
 -12   3   5      550.09      582.10     15.20 o 
 -11   3   5      464.52      458.62     13.33 o 
 -10   3   5      180.72      156.69      8.52 o 
  -9   3   5      427.07      414.99     11.79 o 
  -8   3   5      132.16      131.75     10.03 o 
  -7   3   5      140.33      122.47      5.89 o 
  -6   3   5       44.00       55.18      5.33 o 
  -5   3   5        6.17        3.79      2.94 o 
  -4   3   5       51.29       40.61      3.77 o 
  -3   3   5       10.56        7.19      2.91 o 
  -2   3   5     1124.80     1209.56     17.32 o 
  -1   3   5        0.35       -0.38      2.57 o 
   0   3   5        0.05        2.43      2.59 o 
   1   3   5       74.16       83.72      4.52 o 
   2   3   5        4.73        6.67      2.77 o 
   3   3   5      466.58      464.57      9.36 o 
   4   3   5      656.37      706.04     15.34 o 
   5   3   5       26.20       27.24      4.06 o 
   6   3   5       77.80       82.92      5.48 o 
   7   3   5        0.45       -0.06      3.52 o 
   8   3   5        0.56       -1.98      3.83 o 
   9   3   5        0.66        1.85      4.54 o 
  10   3   5        0.00        2.30      4.62 o 
  11   3   5        1.24        9.89      6.39 o 
  12   3   5        0.89       -3.58      5.78 o 
  13   3   5      186.56      183.40     14.32 o 
  14   3   5       48.25       66.17     12.43 o 
  15   3   5       45.65       43.97      9.78 o 
  16   3   5       13.29       36.59      9.56 o 
  17   3   5       12.84       -7.91     11.30 o 
  18   3   5        7.62        0.57     13.00 o 
 -18   4   5       31.74       27.69     17.52 o 
 -17   4   5       29.45       31.80     11.40 o 
 -16   4   5       14.01       19.84     10.18 o 
 -15   4   5        5.90       -1.17      8.93 o 
 -14   4   5       12.07       16.91      9.77 o 
 -13   4   5       34.64       39.32      8.98 o 
 -12   4   5        8.54        4.15      6.98 o 
 -11   4   5      318.71      306.87     16.95 o 
 -10   4   5       19.29       21.84      6.07 o 
  -9   4   5        0.01        2.87      5.20 o 
  -8   4   5        8.24        7.18      4.90 o 
  -7   4   5       30.20       36.30      5.72 o 
  -6   4   5      109.53      103.89      7.66 o 
  -5   4   5       70.32       63.95      6.82 o 
  -4   4   5       85.85       92.18      8.10 o 
  -3   4   5      115.91      133.48      8.44 o 
  -2   4   5        0.22       -0.65      3.63 o 
  -1   4   5      324.63      383.82     10.59 o 
   0   4   5      439.69      437.36     11.28 o 
   1   4   5        2.52       -3.24      3.95 o 
   2   4   5      325.12      326.87     19.82 o 
   3   4   5       41.34       47.87      5.05 o 
   4   4   5        5.15       11.43      3.92 o 
   5   4   5       25.63       24.99      5.14 o 
   6   4   5        5.60        2.12      6.20 o 
   7   4   5       13.29       20.03      4.72 o 
   8   4   5       13.36        8.65      3.99 o 
   9   4   5       71.39       76.83      7.73 o 
  10   4   5      127.83      109.67     15.82 o 
  11   4   5       72.11       80.87     24.01 o 
  12   4   5       60.26       65.75     10.14 o 
  13   4   5      417.26      452.57     21.75 o 
  14   4   5       99.77       85.36     11.97 o 
  15   4   5      154.92      182.29     16.18 o 
  16   4   5       11.51        7.35     13.00 o 
  17   4   5        9.90        1.70     13.56 o 
 -15   5   5       78.75       61.59     17.52 o 
 -14   5   5       18.05        8.48     12.43 o 
 -13   5   5        7.00        7.35     10.74 o 
 -12   5   5      130.31       93.23     18.08 o 
 -11   5   5       14.02       16.90      8.36 o 
 -10   5   5     1368.23     1419.14     37.68 o 
  -9   5   5        0.00        2.26      6.76 o 
  -8   5   5       16.81        8.34      6.58 o 
  -7   5   5       37.59       36.56      6.83 o 
  -6   5   5        0.15       -4.87      4.87 o 
  -5   5   5       21.54       15.07      7.95 o 
  -4   5   5        2.70        1.64      4.87 o 
  -3   5   5      327.81      341.01     13.53 o 
  -2   5   5        3.51       -1.61      4.67 o 
  -1   5   5        3.03        5.86      4.97 o 
   0   5   5      153.01      164.76      9.88 o 
   1   5   5       23.66       28.72      5.18 o 
   2   5   5      235.38      235.53     11.25 o 
   3   5   5        4.57        3.00      4.36 o 
   4   5   5      275.92      302.59     11.47 o 
   5   5   5      171.58      172.30      8.86 o 
   6   5   5       18.33       16.37      5.61 o 
   7   5   5       21.81       18.94      5.55 o 
   8   5   5      158.05      172.41      9.93 o 
   9   5   5       35.94       49.81     12.15 o 
  10   5   5       41.42       43.00      9.56 o 
  11   5   5        3.30        5.11     10.17 o 
  12   5   5       98.17      105.64     17.80 o 
  13   5   5      252.26      285.90     28.82 o 
  14   5   5        2.88       10.17     13.56 o 
  15   5   5        2.74       -6.78     13.00 o 
 -13   6   5       22.10       14.69     14.69 o 
 -12   6   5       41.00       12.43     13.56 o 
 -11   6   5       40.68       43.51     15.82 o 
 -10   6   5      182.41      136.73     20.91 o 
  -9   6   5       62.73       27.69     13.56 o 
  -8   6   5       26.94       27.69     13.00 o 
  -7   6   5       17.31        0.00     10.74 o 
  -6   6   5       21.78       24.15      8.58 o 
  -5   6   5       17.04       17.97      8.12 o 
  -4   6   5        3.15       -5.02      6.98 o 
  -3   6   5      485.44      482.51     23.45 o 
  -2   6   5      171.16      150.75     34.47 o 
  -1   6   5      159.53      159.88     13.38 o 
   0   6   5      129.82      130.70     12.37 o 
   1   6   5        9.49       -0.55      6.98 o 
   2   6   5       33.03       27.77      7.06 o 
   3   6   5       80.00       96.00     11.33 o 
   4   6   5      672.28      703.74     20.03 o 
   5   6   5      153.55      181.39     20.25 o 
   6   6   5        1.06       -3.10      5.47 o 
   7   6   5        5.43       14.13      8.39 o 
   8   6   5        9.84       12.27      8.28 o 
   9   6   5        0.24       -9.61      9.61 o 
  10   6   5        4.84       14.13     13.56 o 
  11   6   5       43.61       45.77     16.95 o 
  12   6   5       78.10       68.37     18.08 o 
  -9   7   5      127.69      102.83     20.91 o 
  -8   7   5       68.78       67.80     18.65 o 
  -7   7   5        5.35       20.91     14.13 o 
  -6   7   5        0.67        6.22     12.43 o 
  -5   7   5       75.19       48.03     15.82 o 
  -4   7   5        0.18       10.74     13.00 o 
  -3   7   5        3.78       -7.35     11.30 o 
  -2   7   5        7.82       17.52     14.13 o 
  -1   7   5       36.02       61.59     16.39 o 
   0   7   5        8.91       -7.35     11.30 o 
   1   7   5       14.96       13.00     12.43 o 
   2   7   5       47.76       37.29     15.82 o 
   3   7   5       58.84       63.69     11.74 o 
   4   7   5       27.16       29.34     25.43 o 
   5   7   5        6.93        3.39     13.00 o 
   6   7   5       31.87       13.00     13.00 o 
   7   7   5       81.65       57.63     17.52 o 
   8   7   5       59.11       62.72     18.65 o 
 -20   0   6       62.86       88.71     19.78 o 
 -19   0   6       20.55        3.39     14.13 o 
 -18   0   6        2.40       -3.39     11.87 o 
 -17   0   6      131.13      185.89     23.17 o 
 -16   0   6       60.67       63.61     10.94 o 
 -15   0   6        3.68        3.29      5.69 o 
 -14   0   6     1184.76     1256.41     29.88 o 
 -13   0   6     2335.27     2441.95     71.50 o 
 -12   0   6      247.34      251.07     11.37 o 
 -11   0   6     2185.82     2201.79     38.20 o 
 -10   0   6     1483.72     1589.20     24.54 o 
  -9   0   6       15.70       18.36      5.14 o 
  -8   0   6        1.67        0.70      2.45 o 
  -7   0   6       94.55       85.03      6.03 o 
  -6   0   6      857.02      841.28     21.29 o 
  -5   0   6     3571.81     3544.16     88.14 o 
  -4   0   6     2208.01     2341.96     52.55 o 
  -3   0   6        0.64        2.50      3.15 o 
  -2   0   6      507.90      593.83     27.12 o 
  -1   0   6       23.59       24.86      9.04 o 
   0   0   6      183.99      207.93     18.08 o 
   1   0   6      152.26      147.22      7.63 o 
   2   0   6      237.36      255.45     16.67 o 
   3   0   6        0.21        2.83      3.96 o 
   4   0   6      124.69      112.87      8.76 o 
   5   0   6       80.97       71.61      5.99 o 
   6   0   6      756.76      820.05     19.98 o 
   7   0   6      505.50      562.12     16.58 o 
   8   0   6      290.63      290.21     12.58 o 
   9   0   6        3.87        2.83      4.98 o 
  10   0   6       49.44       48.90      7.38 o 
  11   0   6       19.23       20.06      6.79 o 
  12   0   6        0.47       -6.50      6.50 o 
  13   0   6       24.98       32.77     11.87 o 
  14   0   6       40.71       35.03     13.00 o 
  15   0   6      129.30      144.64     19.78 o 
  16   0   6        5.29       -2.26     10.74 o 
  17   0   6       23.38       29.95     14.13 o 
  18   0   6        0.89       -9.04     12.43 o 
 -20   1   6       38.03       35.08     11.74 o 
 -19   1   6        0.00       -0.26      7.49 o 
 -18   1   6       56.01       56.92      9.24 o 
 -17   1   6       29.43       20.92      7.66 o 
 -16   1   6       51.02       43.06     10.63 o 
 -15   1   6        0.00        3.51      5.44 o 
 -14   1   6      514.71      537.32     13.03 o 
 -13   1   6      442.90      454.56     14.44 o 
 -12   1   6      311.74      310.78      9.65 o 
 -11   1   6      252.44      275.09      8.75 o 
 -10   1   6      123.72      118.02      7.66 o 
  -9   1   6        1.06        1.03      2.47 o 
  -8   1   6       46.31       49.01      3.77 o 
  -7   1   6       31.06       28.25      2.27 o 
  -6   1   6      203.92      208.57      5.98 o 
  -5   1   6        1.39        2.68      2.05 o 
  -4   1   6     3232.55     3407.16     44.85 o 
  -3   1   6      902.59     1054.42     16.69 o 
  -2   1   6      150.74      168.75     12.01 o 
  -1   1   6        6.62        7.51      2.19 o 
   0   1   6      110.25      107.76      4.39 o 
   1   1   6       25.07       27.80      2.97 o 
   2   1   6      314.02      347.44      8.61 o 
   3   1   6       11.05       12.74      3.79 o 
   4   1   6        6.89        5.88      3.23 o 
   5   1   6        4.26       10.05      3.57 o 
   6   1   6      101.31      146.15     22.60 o 
   7   1   6      306.14      308.83     12.18 o 
   8   1   6      142.41      142.40      9.78 o 
   9   1   6       54.39       61.38      6.30 o 
  10   1   6       13.20        5.81      4.45 o 
  11   1   6      102.65      104.03      8.37 o 
  12   1   6        9.53        2.50      4.43 o 
  13   1   6       87.44       81.21     10.18 o 
  14   1   6       35.40       24.86      7.99 o 
  15   1   6        0.03        3.87      7.56 o 
  16   1   6        3.83        6.43     11.87 o 
  17   1   6        6.76        2.27     20.62 o 
  18   1   6       16.45       24.30     12.71 o 
 -19   2   6       44.53       47.32      9.78 o 
 -18   2   6        0.27       -1.31      7.05 o 
 -17   2   6       30.80       25.32      8.08 o 
 -16   2   6        0.71        0.76      6.31 o 
 -15   2   6      134.70      143.42     11.58 o 
 -14   2   6       70.67       81.30      7.74 o 
 -13   2   6      156.89      153.05      7.99 o 
 -12   2   6     1508.12     1544.77     35.38 o 
 -11   2   6       88.19       98.81      5.65 o 
 -10   2   6        5.65        8.35      3.19 o 
  -9   2   6        7.04        4.23      2.90 o 
  -8   2   6        0.84       -1.89      2.30 o 
  -7   2   6      227.03      239.07      6.33 o 
  -6   2   6      171.82      167.02      6.83 o 
  -5   2   6      105.11      104.32      3.17 o 
  -4   2   6       14.75       13.44      3.26 o 
  -3   2   6      383.15      401.74      9.38 o 
  -2   2   6      505.61      547.31     18.35 o 
  -1   2   6       21.87       17.80      2.76 o 
   0   2   6      264.85      268.88      6.84 o 
   1   2   6      172.16      160.69      6.77 o 
   2   2   6     1008.60     1024.94     16.27 o 
   3   2   6       11.90       12.00      2.99 o 
   4   2   6       78.84       86.67      4.96 o 
   5   2   6      111.38      123.73      5.89 o 
   6   2   6       69.14       70.26      5.94 o 
   7   2   6       40.49       52.87      6.79 o 
   8   2   6       52.65       60.05     22.60 o 
   9   2   6       35.64       38.80      7.19 o 
  10   2   6       69.19       80.55      8.98 o 
  11   2   6        0.02        0.28      6.50 o 
  12   2   6       27.38       15.85      7.47 o 
  13   2   6       28.15       31.08     11.87 o 
  14   2   6       85.74       86.45     16.39 o 
  15   2   6      398.21      388.73     31.08 o 
  16   2   6       20.12       20.34     13.00 o 
  17   2   6        0.06       -7.56      7.56 o 
  18   2   6        5.51       10.52      9.78 o 
 -19   3   6       15.09       -1.70     14.13 o 
 -18   3   6       15.43       11.30      9.56 o 
 -17   3   6        0.55       11.22      9.64 o 
 -16   3   6        5.36        2.59      9.32 o 
 -15   3   6       13.64       -2.55     12.43 o 
 -14   3   6        3.93       10.30      8.42 o 
 -13   3   6        0.75        3.82      7.72 o 
 -12   3   6      107.92      100.93      9.36 o 
 -11   3   6     1395.87     1421.75     25.45 o 
 -10   3   6      216.62      211.09      9.63 o 
  -9   3   6      351.34      349.49     14.43 o 
  -8   3   6      100.29       98.85      6.53 o 
  -7   3   6       51.25       56.54      4.33 o 
  -6   3   6       74.32       87.02      4.72 o 
  -5   3   6      124.60      141.88      6.00 o 
  -4   3   6        4.93        8.78      2.44 o 
  -3   3   6      354.28      373.80     18.10 o 
  -2   3   6      309.88      345.72     12.07 o 
  -1   3   6      306.04      359.39      9.39 o 
   0   3   6        0.22       -0.63      2.15 o 
   1   3   6       31.15       29.17      3.98 o 
   2   3   6        7.41        5.50      2.67 o 
   3   3   6       22.62       20.04      3.08 o 
   4   3   6      306.37      318.26      8.85 o 
   5   3   6      881.58      892.52     17.76 o 
   6   3   6       16.67       20.78      3.91 o 
   7   3   6       28.32       36.73      4.49 o 
   8   3   6       10.57       14.70      4.08 o 
   9   3   6        6.69        8.42      4.73 o 
  10   3   6        2.05        2.00      4.87 o 
  11   3   6        0.25       -2.42      7.23 o 
  12   3   6      265.58      249.54     26.27 o 
  13   3   6      266.11      250.89     23.73 o 
  14   3   6       84.98      110.74     19.21 o 
  15   3   6       51.76       63.28     16.39 o 
  16   3   6        0.50        1.13     11.87 o 
  17   3   6        4.03       -7.91     11.87 o 
 -17   4   6       47.71       56.50     19.21 o 
 -16   4   6       13.60        6.65     10.30 o 
 -15   4   6        2.77       10.28     10.04 o 
 -14   4   6        1.40       -2.93      8.13 o 
 -13   4   6        1.23       -1.84      9.49 o 
 -12   4   6       23.44       10.01      8.78 o 
 -11   4   6      433.03      386.22     20.75 o 
 -10   4   6      336.11      297.97     13.55 o 
  -9   4   6        1.94        0.57      5.24 o 
  -8   4   6      120.55      112.57     11.21 o 
  -7   4   6        0.36       -3.99      3.99 o 
  -6   4   6      116.86      109.95      7.06 o 
  -5   4   6       94.21      108.42      6.92 o 
  -4   4   6        1.23       -4.16      4.16 o 
  -3   4   6      164.53      166.64      7.90 o 
  -2   4   6       64.75       67.87      7.34 o 
  -1   4   6       94.73      103.37      6.25 o 
   0   4   6      136.49      123.91      6.77 o 
   1   4   6        0.01        0.44      3.79 o 
   2   4   6       47.94       51.59      5.23 o 
   3   4   6      962.69      943.89     18.34 o 
   4   4   6      906.80      885.32     17.17 o 
   5   4   6       19.81       13.13      4.73 o 
   6   4   6       35.12       32.10      4.88 o 
   7   4   6        0.01        1.42      4.17 o 
   8   4   6        9.36        6.98      4.37 o 
   9   4   6        2.45       -0.09      4.01 o 
  10   4   6      186.69      195.59     14.08 o 
  11   4   6       46.18       63.02     18.08 o 
  12   4   6      201.31      235.05     24.30 o 
  13   4   6      473.41      473.48     31.08 o 
  14   4   6      293.44      280.25     27.69 o 
  15   4   6        0.34       -1.13     12.43 o 
 -15   5   6       25.23       22.60     17.52 o 
 -14   5   6        0.77       -0.82     10.17 o 
 -13   5   6       33.43       17.43     23.17 o 
 -12   5   6       31.03       43.29     13.00 o 
 -11   5   6       77.62       85.20     13.02 o 
 -10   5   6      163.90      169.12     15.85 o 
  -9   5   6      241.62      193.62     16.49 o 
  -8   5   6       10.60        6.94      8.14 o 
  -7   5   6      106.55       79.47     12.15 o 
  -6   5   6       92.50       90.98      8.68 o 
  -5   5   6        0.97        4.65      5.58 o 
  -4   5   6       36.78       27.69      7.72 o 
  -3   5   6      131.80      143.21     11.66 o 
  -2   5   6      106.68      112.14      7.65 o 
  -1   5   6        0.54        3.05      4.45 o 
   0   5   6       71.62       78.86     10.60 o 
   1   5   6        2.58        6.50      7.34 o 
   2   5   6       81.25      102.29      8.64 o 
   3   5   6       48.85       52.99      9.87 o 
   4   5   6       33.61       43.42      6.99 o 
   5   5   6      514.78      498.36     21.31 o 
   6   5   6       85.82       84.98      8.03 o 
   7   5   6      114.18      133.84      9.70 o 
   8   5   6        0.03        9.04     10.74 o 
   9   5   6        8.42        9.04     11.30 o 
  10   5   6        0.20       12.43     11.87 o 
  11   5   6        4.96        2.83     11.87 o 
  12   5   6       51.29       55.37     15.82 o 
  13   5   6       17.47       -6.22     12.43 o 
  14   5   6      115.36      114.13     21.47 o 
 -13   6   6       50.11       61.59     21.47 o 
 -12   6   6       77.78       46.90     19.21 o 
 -11   6   6       30.96       41.25     15.82 o 
 -10   6   6        0.97       -8.48     11.30 o 
  -9   6   6       17.55       30.51     13.56 o 
  -8   6   6        5.78       -1.70     11.30 o 
  -7   6   6        2.18        7.35     11.30 o 
  -6   6   6       10.48       17.52     11.87 o 
  -5   6   6       66.69       44.07     14.13 o 
  -4   6   6       13.38       16.02      9.23 o 
  -3   6   6       19.37       -0.45      7.72 o 
  -2   6   6      113.69      118.02     13.34 o 
  -1   6   6       98.53       87.25     12.31 o 
   0   6   6        2.12        1.05      7.87 o 
   1   6   6        0.03        0.42      7.56 o 
   2   6   6       21.66       15.18     13.28 o 
   3   6   6        4.17        2.56     10.74 o 
   4   6   6      244.72      249.24     17.05 o 
   5   6   6      281.89      268.27     20.62 o 
   6   6   6        1.25       -1.10      7.31 o 
   7   6   6        0.33        6.78     11.87 o 
   8   6   6       22.35       36.73     14.13 o 
   9   6   6       17.46       31.64     13.56 o 
  10   6   6        2.55       -7.35     13.00 o 
  11   6   6      165.65      161.59     23.73 o 
  -7   7   6        1.14        2.83     13.56 o 
  -6   7   6        2.40       -0.57     12.43 o 
  -5   7   6        7.22       28.25     15.26 o 
  -4   7   6       17.27       15.26     13.56 o 
  -3   7   6        2.50        9.04     12.43 o 
  -2   7   6        9.30       -1.31      9.33 o 
  -1   7   6       28.25       19.07      9.96 o 
   0   7   6        4.08       -2.79      8.76 o 
   1   7   6        3.03       -3.78      8.98 o 
   2   7   6       20.81       10.27      9.16 o 
   3   7   6       20.03       14.50      9.56 o 
   4   7   6        0.08        0.03      8.53 o 
   5   7   6       31.15        5.09     13.56 o 
   6   7   6      158.76      189.28     25.99 o 
 -19   1   7        0.26      -10.18     10.18 o 
 -18   1   7       25.47       24.23      8.81 o 
 -17   1   7        6.84        5.49      7.01 o 
 -16   1   7       67.88       74.33      9.81 o 
 -15   1   7      388.74      405.95     33.09 o 
 -14   1   7        2.17        7.29      8.94 o 
 -13   1   7        6.41        5.67      6.44 o 
 -12   1   7      823.20      898.50     19.13 o 
 -11   1   7     1196.50     1190.45     23.34 o 
 -10   1   7      300.36      295.77     12.21 o 
  -9   1   7        0.39        0.27      1.99 o 
  -8   1   7      164.18      186.50      5.69 o 
  -7   1   7      153.88      174.06      9.83 o 
  -6   1   7       15.13        8.77      3.51 o 
  -5   1   7      559.73      615.58     12.29 o 
  -4   1   7      153.14      164.72      9.22 o 
  -3   1   7      144.54      148.65      5.19 o 
  -2   1   7      837.01      932.71     16.37 o 
  -1   1   7       53.29       64.06      3.13 o 
   0   1   7      226.34      235.00      6.43 o 
   1   1   7      247.91      258.28     10.54 o 
   2   1   7        4.39        3.00      2.79 o 
   3   1   7      113.00      102.09      9.36 o 
   4   1   7      310.29      316.63      9.44 o 
   5   1   7       98.94       98.39      7.19 o 
   6   1   7      182.29      213.88      9.96 o 
   7   1   7        1.61        1.28      4.52 o 
   8   1   7       29.83       25.75      5.99 o 
   9   1   7        0.41        1.23      4.22 o 
  10   1   7        2.87        4.66      4.78 o 
  11   1   7        0.71       -4.15      4.15 o 
  12   1   7      386.98      373.15     17.38 o 
  13   1   7        0.71       -1.37     12.71 o 
  14   1   7      102.42       68.77     10.36 o 
  15   1   7       11.91       13.43      8.36 o 
  16   1   7        3.95        6.85      8.58 o 
  17   1   7        0.69        3.06      8.58 o 
 -18   2   7       39.75       43.66      9.30 o 
 -17   2   7        3.21        5.33      8.18 o 
 -16   2   7       64.16       80.03     10.44 o 
 -15   2   7       34.44       32.65      8.07 o 
 -14   2   7      499.03      544.04     19.39 o 
 -13   2   7       23.77       17.26      6.94 o 
 -12   2   7     1025.29     1010.69     44.58 o 
 -11   2   7       42.78       37.54      5.77 o 
 -10   2   7       19.44       19.12      3.49 o 
  -9   2   7      108.93      122.41      5.56 o 
  -8   2   7       83.81       99.00      4.15 o 
  -7   2   7       18.17       18.27      2.98 o 
  -6   2   7        1.27        1.45      1.98 o 
  -5   2   7        2.55        2.38      2.20 o 
  -4   2   7       68.38       69.33      5.07 o 
  -3   2   7       20.29       21.67      3.90 o 
  -2   2   7        0.45        0.60      2.95 o 
  -1   2   7      465.79      467.11     11.46 o 
   0   2   7        0.59        2.68      4.89 o 
   1   2   7      239.17      246.67      9.65 o 
   2   2   7      217.82      189.33      7.87 o 
   3   2   7      785.91      786.25     16.66 o 
   4   2   7      235.62      234.40      9.11 o 
   5   2   7      297.18      331.99     12.99 o 
   6   2   7        1.73       -3.57      3.57 o 
   7   2   7        0.08       -1.18      4.58 o 
   8   2   7       23.67       22.04      8.19 o 
   9   2   7      152.74      174.56     13.00 o 
  10   2   7       26.33       19.43     16.95 o 
  11   2   7        0.87       -6.22      8.48 o 
  12   2   7       75.43       37.86     11.87 o 
  13   2   7        7.01        8.48     10.17 o 
  14   2   7       27.21       18.08     12.43 o 
  15   2   7       12.68       20.34     12.43 o 
  16   2   7       23.83       21.08     11.02 o 
  17   2   7        0.25       12.15      9.59 o 
 -18   3   7       81.60      127.69     24.30 o 
 -17   3   7      150.60      132.60     20.91 o 
 -16   3   7        0.86       -6.09      8.12 o 
 -15   3   7        9.96       -5.30     13.84 o 
 -14   3   7        1.85       -7.72      7.72 o 
 -13   3   7        0.86        2.85      8.25 o 
 -12   3   7      162.78      169.68     19.78 o 
 -11   3   7      126.31      139.66     22.88 o 
 -10   3   7      482.36      420.82     20.22 o 
  -9   3   7        8.61       17.91      7.19 o 
  -8   3   7      165.09      161.48      7.57 o 
  -7   3   7      521.38      472.34     28.14 o 
  -6   3   7        4.11        8.69      2.69 o 
  -5   3   7      387.43      397.71     10.46 o 
  -4   3   7        0.01       -2.97      3.22 o 
  -3   3   7      192.91      213.42      7.85 o 
  -2   3   7        0.80        0.96      3.15 o 
  -1   3   7       58.99       68.13      4.92 o 
   0   3   7       40.49       46.23      4.37 o 
   1   3   7        0.00        4.52      3.12 o 
   2   3   7       23.36       21.55      2.51 o 
   3   3   7       35.93       29.49      3.61 o 
   4   3   7      452.95      455.57     16.47 o 
   5   3   7       12.43        9.17      3.26 o 
   6   3   7       85.66       82.91      6.03 o 
   7   3   7       39.40       41.88      4.82 o 
   8   3   7        6.42        1.70      3.67 o 
   9   3   7       41.15       39.30      7.16 o 
  10   3   7        5.33       -3.96      8.48 o 
  11   3   7       12.95       17.52     10.74 o 
  12   3   7       12.06        6.78     10.17 o 
  13   3   7       28.27       41.81     13.56 o 
  14   3   7        5.12       -1.70     10.74 o 
  15   3   7        0.06       -2.83     11.87 o 
  16   3   7        3.08       -0.57     13.00 o 
 -16   4   7       69.48       58.76     20.91 o 
 -15   4   7        0.44       -2.42      8.67 o 
 -14   4   7        2.68       -2.27      8.53 o 
 -13   4   7      161.66      167.71     16.15 o 
 -12   4   7       60.97       59.81     13.56 o 
 -11   4   7       12.20       20.10      9.64 o 
 -10   4   7      198.07      229.34     17.09 o 
  -9   4   7      105.55       82.34     11.26 o 
  -8   4   7        1.06       -5.98      6.90 o 
  -7   4   7      108.27       89.17     11.54 o 
  -6   4   7        5.11       -7.23      8.19 o 
  -5   4   7       10.76       15.07      8.19 o 
  -4   4   7        0.75        0.77      3.09 o 
  -3   4   7       25.01       20.20      6.16 o 
  -2   4   7        5.14        2.90      5.63 o 
  -1   4   7        4.04        3.30      4.08 o 
   0   4   7      103.53       97.36     11.63 o 
   1   4   7       41.63       40.44      4.62 o 
   2   4   7       51.85       56.12      6.61 o 
   3   4   7      200.77      193.50      8.40 o 
   4   4   7      598.93      601.43     13.73 o 
   5   4   7        9.55        7.66      4.80 o 
   6   4   7        0.55       -5.99      5.99 o 
   7   4   7        0.71       -2.54      6.50 o 
   8   4   7        0.50        5.99      6.36 o 
   9   4   7       11.40        3.39      9.61 o 
  10   4   7       46.34       44.07     13.00 o 
  11   4   7        4.21       -1.70     10.17 o 
  12   4   7       66.72       68.93     15.82 o 
  13   4   7       40.98       39.55     14.69 o 
  14   4   7      103.28       99.44     19.78 o 
 -14   5   7       23.03       30.51     18.08 o 
 -13   5   7        0.01       -2.32      9.30 o 
 -12   5   7        9.77       24.30     10.85 o 
 -11   5   7        0.00       -4.85     12.43 o 
 -10   5   7       10.39        6.59      9.20 o 
  -9   5   7       47.27       49.16     11.13 o 
  -8   5   7       21.98       -0.66      8.28 o 
  -7   5   7       22.98       26.94      9.89 o 
  -6   5   7        5.35        8.41      8.04 o 
  -5   5   7       48.10       59.08     11.30 o 
  -4   5   7      160.41      162.35     14.12 o 
  -3   5   7       25.55       26.75      9.32 o 
  -2   5   7       34.16       38.89     19.49 o 
  -1   5   7       98.21      103.59     12.06 o 
   0   5   7      172.92      229.76     25.14 o 
   1   5   7       85.79       89.19     11.19 o 
   2   5   7      123.37      157.04     13.84 o 
   3   5   7      212.73      226.08     15.38 o 
   4   5   7       89.03       92.71     13.28 o 
   5   5   7      355.33      332.81     17.24 o 
   6   5   7       80.34      102.70     27.69 o 
   7   5   7        0.10       -7.06      7.06 o 
   8   5   7        0.82      -10.17     10.17 o 
   9   5   7        0.82        0.57     11.30 o 
  10   5   7        1.87        9.61     12.43 o 
  11   5   7       17.54       20.91     13.56 o 
  12   5   7       16.25        8.48     13.56 o 
 -11   6   7        0.22       28.25     18.65 o 
 -10   6   7        3.32        2.03     10.18 o 
  -9   6   7        9.01       15.51     10.59 o 
  -8   6   7        5.15        6.54      9.49 o 
  -7   6   7        3.99       -1.81      8.93 o 
  -6   6   7       14.74       12.69     13.00 o 
  -5   6   7      200.49      187.17     16.81 o 
  -4   6   7       37.01       34.32     14.69 o 
  -3   6   7        4.53       -1.95      7.87 o 
  -2   6   7       16.16       14.53      9.09 o 
  -1   6   7       10.49       14.13      9.16 o 
   0   6   7        2.69       11.92      8.68 o 
   1   6   7        2.42       -4.09      7.72 o 
   2   6   7        0.90       -5.25     14.69 o 
   3   6   7       67.33       67.27     13.56 o 
   4   6   7        5.92        1.89      7.96 o 
   5   6   7      257.26      237.51     16.32 o 
   6   6   7      157.51      122.61     20.34 o 
   7   6   7       32.10       10.74     13.00 o 
   8   6   7        2.48       10.74     13.00 o 
   9   6   7        9.52        9.61     13.56 o 
  -6   7   7       12.05       14.13     16.95 o 
  -5   7   7        2.27      -11.30     15.26 o 
  -4   7   7       67.14       61.59     20.34 o 
  -3   7   7        0.10       -0.25      9.78 o 
  -2   7   7       40.51       44.53     14.41 o 
  -1   7   7       11.25        7.48     10.17 o 
   0   7   7       16.33       14.63     16.10 o 
   1   7   7       17.82       29.53     10.77 o 
   2   7   7       29.69       14.13      9.99 o 
   3   7   7        4.89       19.78     14.13 o 
 -18   0   8       51.05       48.59     19.21 o 
 -17   0   8        2.97      -13.56     13.56 o 
 -16   0   8        3.52       18.08     14.69 o 
 -15   0   8       76.58      119.22     21.47 o 
 -14   0   8        3.70        0.50      9.32 o 
 -13   0   8      623.69      703.27     25.99 o 
 -12   0   8     1585.66     1585.67     40.28 o 
 -11   0   8       37.28       42.16      9.89 o 
 -10   0   8      659.73      745.83     27.12 o 
  -9   0   8      312.91      283.97     14.29 o 
  -8   0   8       45.29       45.75      8.19 o 
  -7   0   8       16.64       18.86      5.51 o 
  -6   0   8       34.01       43.49      6.06 o 
  -5   0   8        0.68        0.75      4.04 o 
  -4   0   8      138.26      157.86     12.43 o 
  -3   0   8       29.69       36.68      5.93 o 
  -2   0   8       43.84       45.20     12.43 o 
  -1   0   8      143.53      116.96     16.95 o 
   0   0   8      924.05      900.64     38.99 o 
   1   0   8      776.85      785.00     18.90 o 
   2   0   8     2393.06     2395.31     47.11 o 
   3   0   8      517.46      517.44     13.18 o 
   4   0   8      679.36      648.31     22.60 o 
   5   0   8      483.60      491.34     14.38 o 
   6   0   8       98.67       86.73      7.19 o 
   7   0   8        3.46        9.02      7.63 o 
   8   0   8      233.01      232.23     12.71 o 
   9   0   8       27.45       48.03     10.17 o 
  10   0   8       81.33       94.36     13.56 o 
  11   0   8      482.58      441.84     25.43 o 
  12   0   8       31.97       33.90     11.30 o 
  13   0   8       23.78       37.29     12.43 o 
  14   0   8       20.10       15.82     11.87 o 
  15   0   8       44.97       48.59     14.13 o 
  16   0   8        0.32        9.61     12.43 o 
 -18   1   8        0.01       -8.12      8.12 o 
 -17   1   8        0.26        1.57      7.67 o 
 -16   1   8       25.82       18.98     13.91 o 
 -15   1   8        1.30       13.71      7.24 o 
 -14   1   8      299.96      322.66     25.30 o 
 -13   1   8      644.94      646.52     20.53 o 
 -12   1   8      729.18      756.71     21.53 o 
 -11   1   8      337.09      322.53     14.67 o 
 -10   1   8      346.35      352.34     10.26 o 
  -9   1   8      174.08      215.22     11.99 o 
  -8   1   8       69.77       67.78      7.46 o 
  -7   1   8       15.38       16.46      5.16 o 
  -6   1   8        0.60       -3.02      3.02 o 
  -5   1   8      248.14      252.05      7.74 o 
  -4   1   8        1.24       -1.18      2.68 o 
  -3   1   8     1241.32     1287.57     20.18 o 
  -2   1   8        6.65        5.35      1.94 o 
  -1   1   8       92.59       99.19      6.46 o 
   0   1   8       28.04       28.55      2.74 o 
   1   1   8       70.23       67.26      4.25 o 
   2   1   8       92.83       91.22      5.93 o 
   3   1   8       75.22       66.42      5.00 o 
   4   1   8      351.34      356.09     10.31 o 
   5   1   8        0.37       -3.75      3.78 o 
   6   1   8       55.95       55.36      6.78 o 
   7   1   8       12.44       15.03      6.22 o 
   8   1   8        1.55       -3.96      6.78 o 
   9   1   8        9.26       17.52      9.04 o 
  10   1   8       41.72       18.94      6.98 o 
  11   1   8      414.07      366.59     16.77 o 
  12   1   8       55.57       54.80      9.38 o 
  13   1   8        2.41        1.10      6.98 o 
  14   1   8       23.75       26.41      8.58 o 
  15   1   8        9.37        6.97      8.12 o 
  16   1   8        0.22        0.44      8.19 o 
 -17   2   8       12.84       20.80      8.81 o 
 -16   2   8       17.57       14.52      8.21 o 
 -15   2   8       28.57       46.98     12.36 o 
 -14   2   8      551.31      563.85     25.45 o 
 -13   2   8       97.06       86.05      9.80 o 
 -12   2   8      252.44      233.13     13.92 o 
 -11   2   8      197.62      185.39     12.25 o 
 -10   2   8       42.67       53.46      8.87 o 
  -9   2   8       68.11       74.89      5.93 o 
  -8   2   8       78.37       90.57      9.05 o 
  -7   2   8      110.98      100.96      4.60 o 
  -6   2   8        3.60        6.17      3.77 o 
  -5   2   8       78.35       78.68      6.08 o 
  -4   2   8       55.97       66.56      7.70 o 
  -3   2   8        0.80        0.66      3.35 o 
  -2   2   8      156.74      142.92     14.38 o 
  -1   2   8        3.12        6.42      3.37 o 
   0   2   8      124.07      123.91      6.40 o 
   1   2   8       20.62       21.74      4.86 o 
   2   2   8      200.93      192.30      8.20 o 
   3   2   8     1375.96     1348.05     24.85 o 
   4   2   8       44.51       49.72      7.46 o 
   5   2   8       42.60       43.55      5.48 o 
   6   2   8        2.47        1.74      7.18 o 
   7   2   8       10.88        5.09      7.35 o 
   8   2   8        8.99       17.52      9.04 o 
   9   2   8       62.56       73.45     13.00 o 
  10   2   8       62.37       64.41     13.00 o 
  11   2   8        7.71       18.08     10.74 o 
  12   2   8        0.48        0.57      9.61 o 
  13   2   8       84.54       66.11     15.26 o 
  14   2   8        1.38       14.13     11.30 o 
  15   2   8        1.01        1.96      7.96 o 
  16   2   8       14.46       45.11     11.19 o 
 -16   3   8       58.88       48.88     16.95 o 
 -15   3   8       60.58       33.54     10.85 o 
 -14   3   8       90.77      103.13     45.77 o 
 -13   3   8        4.60       12.23      8.56 o 
 -12   3   8      126.51      135.73     13.84 o 
 -11   3   8        3.54       -3.20      6.90 o 
 -10   3   8      168.26      151.97     13.97 o 
  -9   3   8       23.59        7.81      8.76 o 
  -8   3   8       18.16       31.34      8.19 o 
  -7   3   8       32.28       19.86      7.34 o 
  -6   3   8       53.31       67.19      9.49 o 
  -5   3   8      238.17      241.46      9.88 o 
  -4   3   8      125.81      153.73      6.80 o 
  -3   3   8        5.50        6.81      5.22 o 
  -2   3   8        5.33        3.21      3.26 o 
  -1   3   8        3.02        0.83      3.01 o 
   0   3   8       13.55       12.60      3.43 o 
   1   3   8       27.09       31.35      4.03 o 
   2   3   8       60.95       58.01      4.83 o 
   3   3   8       84.14       95.49      5.94 o 
   4   3   8      465.68      465.81     17.93 o 
   5   3   8       17.99       17.82      6.92 o 
   6   3   8      316.16      317.27     15.75 o 
   7   3   8        8.24        6.22     10.17 o 
   8   3   8       43.08       33.90     11.30 o 
   9   3   8       20.81       26.56     10.74 o 
  10   3   8        1.50       -5.09      9.04 o 
  11   3   8        3.17        0.57      9.61 o 
  12   3   8        2.44        9.61     11.30 o 
  13   3   8      262.15      229.40     24.86 o 
  14   3   8       80.42       55.37     15.82 o 
  15   3   8        0.04        5.65     12.43 o 
 -15   4   8       76.83       55.94     21.47 o 
 -14   4   8        0.33       -8.93      8.93 o 
 -13   4   8       13.57       25.21     10.01 o 
 -12   4   8       56.59       70.01     12.08 o 
 -11   4   8       63.04       66.92     11.81 o 
 -10   4   8        9.22        5.62      8.04 o 
  -9   4   8        0.07       -3.24      7.84 o 
  -8   4   8        0.02       -0.34      7.52 o 
  -7   4   8       65.39       53.32     10.14 o 
  -6   4   8       63.96       45.14     12.43 o 
  -5   4   8      559.77      542.28     21.85 o 
  -4   4   8      137.09      135.74     12.76 o 
  -3   4   8       11.51        7.99      7.19 o 
  -2   4   8      179.95      231.51     15.07 o 
  -1   4   8       23.22       26.78      8.01 o 
   0   4   8        0.00       -6.06      6.06 o 
   1   4   8       25.75       31.00      8.28 o 
   2   4   8        1.44        6.06      6.51 o 
   3   4   8       82.61      110.53     14.13 o 
   4   4   8      811.41      770.92     24.97 o 
   5   4   8      408.06      392.31     17.98 o 
   6   4   8      104.96      113.60     11.19 o 
   7   4   8       16.95        9.99     18.08 o 
   8   4   8        3.28       -6.30      6.58 o 
   9   4   8        1.41       -3.39      9.61 o 
  10   4   8        3.83       -2.83     10.17 o 
  11   4   8        0.68       -1.70     10.74 o 
  12   4   8        0.01       -4.52     10.17 o 
  13   4   8       14.54       32.77     15.26 o 
 -13   5   8       69.85       38.99     19.78 o 
 -12   5   8       57.26       75.72     17.52 o 
 -11   5   8        3.93        9.40     14.97 o 
 -10   5   8        3.31        2.26      8.14 o 
  -9   5   8        0.47        1.48     12.43 o 
  -8   5   8       18.20       13.82      9.49 o 
  -7   5   8       32.79       34.49     12.15 o 
  -6   5   8       70.49       67.26     16.39 o 
  -5   5   8        2.39        7.63      8.36 o 
  -4   5   8       16.01       10.87     12.15 o 
  -3   5   8       46.10       24.47      9.37 o 
  -2   5   8       26.50       36.32      8.82 o 
  -1   5   8        0.09       -3.96      9.89 o 
   0   5   8        8.38        0.51      7.56 o 
   1   5   8        4.12        3.48      7.56 o 
   2   5   8        0.01        2.20      7.56 o 
   3   5   8       55.21       42.77      9.33 o 
   4   5   8       10.30        7.91      7.72 o 
   5   5   8      116.51      117.80     12.71 o 
   6   5   8      176.35      180.37     14.58 o 
   7   5   8       20.98       22.60     11.87 o 
   8   5   8       10.26       10.74     11.30 o 
   9   5   8        3.53        3.96     11.30 o 
  10   5   8        1.40        1.70     11.87 o 
  11   5   8       12.13      -12.43     12.43 o 
  -9   6   8        5.52       10.74     17.52 o 
  -8   6   8        0.55        6.39     10.30 o 
  -7   6   8        7.09        9.86     10.18 o 
  -6   6   8        0.45       -3.08      8.82 o 
  -5   6   8        0.24       -4.41      8.46 o 
  -4   6   8      193.59      197.35     17.10 o 
  -3   6   8       53.53       38.54     14.13 o 
  -2   6   8       42.09       39.15     10.94 o 
  -1   6   8        1.67       -4.36      8.36 o 
   0   6   8        0.00       -3.73      8.12 o 
   1   6   8        5.04       -2.64      8.28 o 
   2   6   8       13.30        0.01      8.53 o 
   3   6   8       26.30       53.69     18.65 o 
   4   6   8        5.25       22.36      9.38 o 
   5   6   8       38.87       42.94     14.69 o 
   6   6   8       23.05       23.73     13.56 o 
   7   6   8        0.68       17.52     13.56 o 
 -16   1   9        2.87        8.35      7.82 o 
 -15   1   9        0.16        5.76      7.47 o 
 -14   1   9      186.80      206.31     14.13 o 
 -13   1   9      132.76      133.60     11.54 o 
 -12   1   9      107.96       98.07     10.12 o 
 -11   1   9      199.45      178.29     12.12 o 
 -10   1   9      114.95       98.48     11.81 o 
  -9   1   9       29.68       27.46      9.14 o 
  -8   1   9        0.65       12.47      5.46 o 
  -7   1   9      123.86      119.05     17.01 o 
  -6   1   9        1.47       -0.20      4.61 o 
  -5   1   9       31.87       33.41     10.14 o 
  -4   1   9       53.09       59.42      6.12 o 
  -3   1   9        1.33        0.14      4.12 o 
  -2   1   9       69.60       66.51      5.82 o 
  -1   1   9        0.91        3.48      3.71 o 
   0   1   9       39.50       43.54      5.69 o 
   1   1   9       80.67       71.45      4.31 o 
   2   1   9        7.84        8.58      3.22 o 
   3   1   9      183.80      187.84     12.58 o 
   4   1   9      354.65      361.63     11.02 o 
   5   1   9      263.48      246.35     15.26 o 
   6   1   9       23.58       27.12      7.91 o 
   7   1   9        1.96        2.67      4.98 o 
   8   1   9       84.83       70.62      8.18 o 
   9   1   9       95.52       85.08      9.19 o 
  10   1   9       40.10       44.25      7.99 o 
  11   1   9        6.27        4.40      6.50 o 
  12   1   9       23.60       26.71      8.18 o 
  13   1   9      164.75      126.82     12.78 o 
  14   1   9        5.51        4.04      9.61 o 
  15   1   9        0.23       14.70      8.76 o 
 -16   2   9       20.95       18.33      8.86 o 
 -15   2   9       42.52       38.48      9.47 o 
 -14   2   9        1.47       10.47      7.66 o 
 -13   2   9      222.21      210.14     14.02 o 
 -12   2   9       19.14       14.78      7.17 o 
 -11   2   9       81.08       64.04      8.77 o 
 -10   2   9       46.91       36.16      7.58 o 
  -9   2   9        3.16       -8.47      8.47 o 
  -8   2   9       56.49       58.10      8.10 o 
  -7   2   9       70.75       63.96      7.70 o 
  -6   2   9      271.53      251.36     16.39 o 
  -5   2   9       11.62        5.60      5.89 o 
  -4   2   9        1.60        0.00      8.48 o 
  -3   2   9        9.24        4.21      4.20 o 
  -2   2   9       76.99       76.19      5.38 o 
  -1   2   9       35.97       38.35      4.55 o 
   0   2   9       58.34       52.57      4.96 o 
   1   2   9      277.67      288.23      9.54 o 
   2   2   9      353.59      359.43     15.32 o 
   3   2   9     1325.83     1274.19     33.05 o 
   4   2   9      201.90      210.60     13.03 o 
   5   2   9      180.93      187.40     18.36 o 
   6   2   9        0.41       -0.90      5.64 o 
   7   2   9       39.80       29.95      9.04 o 
   8   2   9        8.05        9.04      8.48 o 
   9   2   9        9.40       12.43      9.04 o 
  10   2   9        9.07        0.00      9.04 o 
  11   2   9       79.03       60.46     13.56 o 
  12   2   9       26.52       36.16     13.00 o 
  13   2   9        0.04       -2.83     10.17 o 
  14   2   9        5.44        0.80      7.56 o 
  15   2   9        8.74        7.35     13.00 o 
 -15   3   9       81.97       82.30     13.71 o 
 -14   3   9      100.34      103.97     13.84 o 
 -13   3   9       26.67       21.54      9.72 o 
 -12   3   9       42.27       48.24     11.30 o 
 -11   3   9      117.22      116.83     13.38 o 
 -10   3   9       63.79       63.50     10.34 o 
  -9   3   9       30.09       26.37     13.00 o 
  -8   3   9        0.22        0.11      6.76 o 
  -7   3   9       12.36       15.34      9.61 o 
  -6   3   9      142.55      119.10     18.08 o 
  -5   3   9       64.68       55.23     12.71 o 
  -4   3   9      135.14      129.37     12.15 o 
  -3   3   9        6.97        7.28      6.25 o 
  -2   3   9       43.93       55.53      9.04 o 
  -1   3   9        2.89        4.02      6.25 o 
   0   3   9       23.21       23.64      7.42 o 
   1   3   9      102.67       84.31      9.61 o 
   2   3   9       65.81       76.76      9.77 o 
   3   3   9      138.45      133.91     11.40 o 
   4   3   9       61.18       62.48      9.23 o 
   5   3   9      165.73      158.08     12.47 o 
   6   3   9       28.82       17.76      9.61 o 
   7   3   9        0.05        9.35      7.16 o 
   8   3   9       36.17       27.69     10.74 o 
   9   3   9        1.58       -3.96      8.48 o 
  10   3   9       16.93       -2.83      9.61 o 
  11   3   9        1.47        2.26      9.61 o 
  12   3   9       61.47       60.46     15.26 o 
  13   3   9       19.28       14.69     12.43 o 
 -13   4   9      111.58      101.61     14.53 o 
 -12   4   9      149.46      158.38     16.27 o 
 -11   4   9       30.31       38.35     10.86 o 
 -10   4   9       13.64       21.95      9.07 o 
  -9   4   9        1.60        2.38      8.04 o 
  -8   4   9        0.31        1.70      8.04 o 
  -7   4   9        0.25       -5.40      7.61 o 
  -6   4   9      185.74      162.30     27.97 o 
  -5   4   9       36.41       27.65     17.80 o 
  -4   4   9      187.00      185.06     14.50 o 
  -3   4   9       76.08       79.32     10.55 o 
  -2   4   9        0.70       -5.76      6.32 o 
  -1   4   9       20.58       21.19      7.94 o 
   0   4   9        4.88       -2.71      6.58 o 
   1   4   9        0.02       -7.63      7.63 o 
   2   4   9       51.16       58.58     10.02 o 
   3   4   9      228.36      249.30     25.99 o 
   4   4   9       90.26       92.72     18.93 o 
   5   4   9      140.95      138.43     12.94 o 
   6   4   9        7.87        5.59      7.32 o 
   7   4   9        0.04        1.67      7.56 o 
   8   4   9        6.56        9.04     11.30 o 
   9   4   9       15.12       22.04     11.87 o 
  10   4   9        4.45       -6.22     11.30 o 
  11   4   9        1.85       -3.96     11.87 o 
 -10   5   9       14.01       34.38     10.97 o 
  -9   5   9        0.12        3.70      8.82 o 
  -8   5   9       22.48       32.71     10.59 o 
  -7   5   9       64.69       53.08     15.54 o 
  -6   5   9       35.56       35.40     10.45 o 
  -5   5   9       37.65       36.96     14.69 o 
  -4   5   9        1.38       -7.03     11.58 o 
  -3   5   9       40.01       35.43     12.15 o 
  -2   5   9        9.72        7.24      8.36 o 
  -1   5   9        2.76        6.89      8.25 o 
   0   5   9       10.99       13.77      8.76 o 
   1   5   9        4.97        7.97      8.01 o 
   2   5   9        1.40        7.01      8.01 o 
   3   5   9        1.73        1.47      8.12 o 
   4   5   9       28.45       29.46      9.56 o 
   5   5   9       79.73       81.89     11.97 o 
   6   5   9        8.62       17.52     13.00 o 
   7   5   9       15.03       13.00     12.43 o 
   8   5   9        4.10        1.70     13.00 o 
   9   5   9       33.01       33.90     14.13 o 
  -6   6   9       16.53       -1.70     15.82 o 
  -5   6   9        0.09      -12.15     18.65 o 
  -4   6   9      134.73      154.17     16.15 o 
  -3   6   9        3.25        5.03     17.52 o 
  -2   6   9        9.91       11.29      9.64 o 
  -1   6   9        0.65       -3.16      8.93 o 
   0   6   9        3.27        5.91     14.13 o 
   1   6   9       40.06       41.66     13.00 o 
   2   6   9        2.93        3.93      9.16 o 
   3   6   9        0.65        6.57      8.68 o 
   4   6   9        0.75        2.26     12.43 o 
 -15   0  10       61.80       75.71     21.47 o 
 -14   0  10       19.73       30.51     16.39 o 
 -13   0  10       52.89       28.25     16.39 o 
 -12   0  10       22.42       23.17     15.82 o 
 -11   0  10        0.27        4.01      7.35 o 
 -10   0  10       19.29       10.49      7.91 o 
  -9   0  10      120.18      127.36     10.89 o 
  -8   0  10      478.15      542.31     24.30 o 
  -7   0  10      103.38      111.13     15.82 o 
  -6   0  10        4.31        3.71      5.14 o 
  -5   0  10      117.67      111.71      7.75 o 
  -4   0  10       17.34       14.51      3.77 o 
  -3   0  10       81.86       62.72     17.52 o 
  -2   0  10      251.11      240.70     25.99 o 
  -1   0  10       34.59       45.77     14.69 o 
   0   0  10       17.60       10.17     11.87 o 
   1   0  10      531.77      528.47     20.62 o 
   2   0  10     2290.10     2373.07     60.46 o 
   3   0  10     1577.96     1531.20     42.38 o 
   4   0  10      614.52      620.95     22.60 o 
   5   0  10       55.38       61.02      9.04 o 
   6   0  10      142.03      137.86     13.00 o 
   7   0  10        0.71        0.57      6.78 o 
   8   0  10       59.18       55.94     10.74 o 
   9   0  10        3.58        3.96      8.48 o 
  10   0  10       27.39       22.60     10.17 o 
  11   0  10        0.41       -1.13      9.61 o 
  12   0  10       20.31       19.21     11.30 o 
  13   0  10        8.53       10.17     10.74 o 
  14   0  10       69.50       95.49     17.52 o 
 -15   1  10        0.07        4.01      8.11 o 
 -14   1  10        2.12        0.84      7.28 o 
 -13   1  10      188.92      210.98     14.25 o 
 -12   1  10      102.98      101.45     10.69 o 
 -11   1  10       53.43       46.40      8.37 o 
 -10   1  10        7.08       18.15      6.91 o 
  -9   1  10        4.73        5.50      5.91 o 
  -8   1  10       99.41      108.98      9.40 o 
  -7   1  10        5.67        7.23      6.82 o 
  -6   1  10        0.98        3.63      5.05 o 
  -5   1  10       19.05       17.40      5.21 o 
  -4   1  10        1.64        8.18      4.59 o 
  -3   1  10        7.69       11.79      4.47 o 
  -2   1  10        0.92       -1.37      4.20 o 
  -1   1  10       48.51       50.47      5.76 o 
   0   1  10        2.22       -0.40      4.20 o 
   1   1  10      426.61      428.42     16.55 o 
   2   1  10      109.09      103.34      5.90 o 
   3   1  10      446.28      441.21     23.32 o 
   4   1  10       13.99       14.74      6.22 o 
   5   1  10      166.41      164.30      9.56 o 
   6   1  10        6.08        9.87      7.63 o 
   7   1  10       48.21       49.37      6.98 o 
   8   1  10       16.09       16.73     11.02 o 
   9   1  10       29.66       38.79      7.38 o 
  10   1  10       17.94       29.74      7.38 o 
  11   1  10      115.42      100.55     10.79 o 
  12   1  10      197.56      153.78     13.38 o 
  13   1  10       12.52        8.48      7.99 o 
  14   1  10        4.13       11.50      8.58 o 
 -14   2  10       69.35       92.14     14.13 o 
 -13   2  10      192.42      172.55     13.61 o 
 -12   2  10       85.61       89.22     10.46 o 
 -11   2  10       96.19      129.27     11.44 o 
 -10   2  10       20.56        6.55     13.80 o 
  -9   2  10        1.58       -5.94      5.94 o 
  -8   2  10       38.70       39.03      7.43 o 
  -7   2  10       26.53       24.36      7.34 o 
  -6   2  10      218.41      184.49     12.72 o 
  -5   2  10       21.26        8.68      6.16 o 
  -4   2  10      169.85      134.36     10.45 o 
  -3   2  10        8.45        4.79      6.78 o 
  -2   2  10        4.58        2.26      5.56 o 
  -1   2  10       76.93       87.45      8.72 o 
   0   2  10      254.10      261.74     13.23 o 
   1   2  10      300.23      303.92     14.37 o 
   2   2  10        3.81        8.68      9.61 o 
   3   2  10       22.92       18.44     10.74 o 
   4   2  10      392.16      363.75     16.83 o 
   5   2  10       28.14       31.57      7.84 o 
   6   2  10      147.67      143.51     15.26 o 
   7   2  10        0.04        7.35      8.48 o 
   8   2  10       13.86       11.87      9.04 o 
   9   2  10        0.64        2.26      8.48 o 
  10   2  10        0.95       10.74      9.61 o 
  11   2  10       32.10       41.81     12.43 o 
  12   2  10       16.21       11.75     15.54 o 
  13   2  10        0.41       -4.85      8.48 o 
 -13   3  10      134.86      159.37     16.27 o 
 -12   3  10       12.00       -0.32      8.96 o 
 -11   3  10       19.23       16.74     10.74 o 
 -10   3  10        0.15        0.42      8.76 o 
  -9   3  10        8.96       17.47     13.56 o 
  -8   3  10       13.84       11.09      7.85 o 
  -7   3  10        1.83       -6.90      6.90 o 
  -6   3  10        0.00       11.12      7.34 o 
  -5   3  10       18.41        5.23      6.90 o 
  -4   3  10       41.55       41.95      8.80 o 
  -3   3  10        9.16       11.00      6.52 o 
  -2   3  10        0.01       -6.31      6.32 o 
  -1   3  10        4.57        7.76     13.00 o 
   0   3  10       18.77       28.28      7.70 o 
   1   3  10        3.35       12.04      7.91 o 
   2   3  10        0.00       -2.58      6.25 o 
   3   3  10        7.10        1.98      7.10 o 
   4   3  10       33.29       26.77     10.74 o 
   5   3  10      173.63      172.74     13.57 o 
   6   3  10        0.00       -2.09      7.19 o 
   7   3  10        1.01        6.51      7.47 o 
   8   3  10        6.04       23.73     11.30 o 
   9   3  10       46.33       38.42     11.87 o 
  10   3  10       52.61       79.10     15.26 o 
  11   3  10        5.89        0.00     10.74 o 
  12   3  10       22.55       25.43     13.00 o 
 -11   4  10       39.32       56.27     11.80 o 
 -10   4  10       28.89       13.66      9.92 o 
  -9   4  10       25.56        4.24      8.80 o 
  -8   4  10        0.03       -3.73     11.02 o 
  -7   4  10       35.80       36.37      9.50 o 
  -6   4  10        4.00        8.73     10.74 o 
  -5   4  10       23.86       16.70      8.56 o 
  -4   4  10      102.71       98.61     12.02 o 
  -3   4  10       48.88       44.67      9.61 o 
  -2   4  10       60.05       66.15     16.39 o 
  -1   4  10       24.12       21.20     11.87 o 
   0   4  10       15.35       14.23      8.36 o 
   1   4  10        5.02        5.09      9.89 o 
   2   4  10       14.69       19.28      8.25 o 
   3   4  10        8.20       22.14      8.42 o 
   4   4  10       49.74       64.06     27.40 o 
   5   4  10        0.41        6.43      9.32 o 
   6   4  10        8.37       24.00      9.09 o 
   7   4  10       34.89       51.42     14.13 o 
   8   4  10       19.99       25.43     12.43 o 
   9   4  10       30.05       25.43     13.00 o 
  10   4  10       71.79       72.89     16.95 o 
  -7   5  10       15.82       -8.56      8.56 o 
  -6   5  10       46.93       29.51     10.66 o 
  -5   5  10       35.96       30.57     11.58 o 
  -4   5  10       11.24       11.37      9.89 o 
  -3   5  10        0.00       -7.87      7.87 o 
  -2   5  10       12.42       21.14     16.39 o 
  -1   5  10        0.13       -0.72      8.36 o 
   0   5  10       62.25       87.59     12.32 o 
   1   5  10        3.53       -0.42      8.76 o 
   2   5  10       18.73       34.92      9.90 o 
   3   5  10        2.25       -3.34      8.76 o 
   4   5  10        0.09        4.06      8.68 o 
   5   5  10        2.10       10.17     12.43 o 
   6   5  10        0.68      -10.74     10.74 o 
 -12   1  11       11.22        2.84      7.32 o 
 -11   1  11       26.63       23.65      7.97 o 
 -10   1  11        1.69        5.96      6.82 o 
  -9   1  11       25.06       35.69      7.57 o 
  -8   1  11        3.61        3.06      5.83 o 
  -7   1  11        4.01        5.49      6.03 o 
  -6   1  11       31.54       25.58      6.56 o 
  -5   1  11        0.16       -4.69      4.69 o 
  -4   1  11        4.46        3.84      4.47 o 
  -3   1  11        0.23       -2.37      4.25 o 
  -2   1  11        9.50        4.31      4.80 o 
  -1   1  11        2.95       -5.36      8.19 o 
   0   1  11       45.22       52.42     12.15 o 
   1   1  11       80.44       88.21     10.74 o 
   2   1  11        0.31        4.02      5.22 o 
   3   1  11       10.15        8.48      4.34 o 
   4   1  11      112.69      107.08      7.56 o 
   5   1  11       79.66       76.25      7.38 o 
   6   1  11        2.41        3.67      5.37 o 
   7   1  11       27.18       40.14      7.06 o 
   8   1  11        6.52       10.39      6.18 o 
   9   1  11       23.76       24.78      7.38 o 
  10   1  11       12.57       15.04     13.84 o 
  11   1  11       66.13       75.66     10.18 o 
 -12   2  11        1.47        6.67      7.64 o 
 -11   2  11       27.46       29.04      9.54 o 
 -10   2  11        0.48       -4.79      6.60 o 
  -9   2  11       38.25       43.10      9.49 o 
  -8   2  11       18.99       16.20      7.58 o 
  -7   2  11       29.88       12.68      7.78 o 
  -6   2  11      178.06      156.66     13.84 o 
  -5   2  11      115.78      119.09     15.82 o 
  -4   2  11       67.32       67.72      8.76 o 
  -3   2  11        7.86        4.93      5.72 o 
  -2   2  11        0.11       -2.46      5.69 o 
  -1   2  11       13.20       15.58      6.16 o 
   0   2  11      108.31      105.77      9.81 o 
   1   2  11      225.21      217.56     13.23 o 
   2   2  11      206.63      228.37     18.08 o 
   3   2  11       91.91       73.33      9.23 o 
   4   2  11      154.50      170.49     12.74 o 
   5   2  11       15.53       24.30      9.04 o 
   6   2  11       14.68        6.22      8.48 o 
   7   2  11        3.27       -4.52      8.48 o 
   8   2  11       18.44       28.82     10.74 o 
   9   2  11       13.89       24.01      7.59 o 
  10   2  11        2.73        6.48      6.76 o 
 -10   3  11        0.13       -1.58      8.42 o 
  -9   3  11       31.30       26.08      9.58 o 
  -8   3  11        0.12       -4.37      7.85 o 
  -7   3  11        6.81       17.31      8.29 o 
  -6   3  11        5.86        3.15      7.41 o 
  -5   3  11        1.86        1.05      6.96 o 
  -4   3  11       11.23       15.11      7.47 o 
  -3   3  11        0.82       -4.15      6.62 o 
  -2   3  11        6.73       -2.39      6.90 o 
  -1   3  11        5.26        4.76      6.83 o 
   0   3  11       10.68        0.48      8.76 o 
   1   3  11        6.13        5.47      7.10 o 
   2   3  11       46.66       45.94      9.30 o 
   3   3  11      115.52      126.26     12.54 o 
   4   3  11       65.37       71.78     10.55 o 
   5   3  11        0.23        0.34      7.52 o 
   6   3  11        0.26      -13.56     13.56 o 
   7   3  11        1.70       -9.04      9.04 o 
   8   3  11       28.14       43.51     13.00 o 
   9   3  11      106.62      107.92     16.95 o 
  -7   4  11        0.60        3.39      8.72 o 
  -6   4  11        0.62       -3.43      8.13 o 
  -5   4  11       30.77       -3.39     17.80 o 
  -4   4  11       45.01       30.37      9.66 o 
  -3   4  11       17.14       22.71      8.98 o 
  -2   4  11        3.28        4.29     10.17 o 
  -1   4  11      108.13      118.17     12.85 o 
   0   4  11       85.64       87.34     11.89 o 
   1   4  11        0.68       10.14      8.25 o 
   2   4  11      262.40      289.66     18.65 o 
   3   4  11       24.84       33.58      9.49 o 
   4   4  11       48.63       63.14     11.26 o 
   5   4  11       13.83       12.36      9.09 o 
   6   4  11        0.41       -3.09      8.28 o 
 -10   0  12       16.87       30.51     19.21 o 
  -9   0  12        6.38       10.17     15.26 o 
  -8   0  12       95.08       95.49     23.17 o 
  -7   0  12      431.19      337.32     35.60 o 
  -6   0  12      156.71      129.95     25.43 o 
  -5   0  12       38.93       19.78     16.39 o 
  -4   0  12       94.48       85.32     20.34 o 
  -3   0  12       38.75       45.77     17.52 o 
  -2   0  12        2.57        3.96     13.00 o 
  -1   0  12        1.15       -6.22     14.69 o 
   8   0  12        2.74       -2.83      8.48 o 
  -9   1  12        0.06       -1.37     10.98 o 
  -8   1  12        0.21        8.59     10.98 o 
  -7   1  12        0.16       -9.96      9.96 o 
  -6   1  12        0.00        3.87     10.58 o 
  -5   1  12        7.64       -1.86     10.14 o 
  -4   1  12        3.19       -8.48     14.13 o 
  -3   1  12        7.71       -6.22     14.69 o 
  -2   1  12        0.92      -11.30     11.30 o 
  -1   1  12       16.19        7.35     14.13 o 
   0   1  12        0.01      -11.87     11.87 o 
   1   1  12       62.83       48.59     17.52 o 
   6   1  12       16.89       22.04      9.04 o 
   7   1  12       16.77       18.65      9.61 o 
   8   1  12        1.24       -6.78      8.48 o 
  -8   2  12       45.98       55.37     19.78 o 
  -7   2  12        0.09       19.21     16.39 o 
  -6   2  12        0.46        0.57     14.13 o 
  -5   2  12       28.85       -5.09     15.26 o 
  -4   2  12       14.85       15.82     16.95 o 
  -3   2  12        4.92      -13.56     13.56 o 
  -2   2  12       10.92        5.65     15.82 o 
  -1   2  12       14.24       16.39     16.95 o 
   0   2  12       30.85       35.03     17.52 o 
   1   2  12      262.59      223.18     28.25 o 
   2   2  12      217.80      220.36     28.25 o 
   3   2  12        2.78        4.63      6.96 o 
   4   2  12       80.90       93.33     10.95 o 
   5   2  12        6.21       14.13      9.04 o 
   6   2  12        0.40        6.22      9.04 o 
   7   2  12       35.09       37.86     11.87 o 
  -6   3  12        0.85        6.39     10.74 o 
  -5   3  12        0.85       -1.17      7.47 o 
  -4   3  12        2.35        6.11     10.45 o 
  -3   3  12        6.14        9.42      7.58 o 
  -2   3  12       15.85       10.04      7.70 o 
  -1   3  12       53.98       69.59     10.32 o 
   0   3  12      133.13      160.01     19.78 o 
   1   3  12        5.86       10.17      7.70 o 
   2   3  12        1.23        1.41      7.78 o 
   3   3  12        0.94       -7.34      7.34 o 
   4   3  12       36.66       24.80      9.30 o 
  -4   1  13        0.45      -15.82     15.82 o 
  -3   1  13        4.05        5.65     17.52 o 
  -2   1  13        0.72       -3.39     15.82 o 
  -1   1  13       28.17       62.15     21.47 o 
   0   1  13        3.30       -3.96     14.69 o 
                                                 
